# Supplementary material for: Characterization of full-length sequenced cDNA inserts (FLIcs) from Atlantic salmon (Salmo salar)
Source: BMC Genomics. 2009 Oct 30;10:502. doi: 10.1186/1471-2164-10-502 (PMC2774873; doi:10.1186/1471-2164-10-502)
Supplement: Additional file 1 — Contains complete dataset from cCDS FLIcs with GenBank accession numbers, sequence descriptions, cDNA clone reference numbers, GO terms and enzyme codes. [file 1471-2164-10-502-S1.xls]

## Sheet: Sheet1
Genbank	Clone Id	seq description	length	#hits	min. eValue	sim mean	#GOs	#GO IDs	GOTerms	Enzyme
BT043815	HM4_0102	enolasebeta muscle	1466	20	1.0E-0.0	94.95%	4	C:GO:0000015 F:GO:0004634 F:GO:0000287 P:GO:0006096	phosphopyruvate hydratase complex;phosphopyruvate hydratase activity;magnesium ion binding;glycolysis	EC:4.2.1.11,
BT043798	HM4_0185	creatine kinase	1580	20	1.0E-0.0	94.45%	1	F:GO:0016301	kinase activity
BT043497	HM4_0203	malate dehydrogenasenad	1822	20	1.0E-3.29449E-178	90.3%	7	C:GO:0005737 F:GO:0005488 F:GO:0030060 P:GO:0006108 P:GO:0006100 P:GO:0006099 P:GO:0006096	cytoplasm;binding;L-malate dehydrogenase activity;malate metabolic process;tricarboxylic acid cycle intermediate metabolic process;tricarboxylic acid cycle;glycolysis	EC:1.1.1.37,
BT043498	HM4_0250	creatinemitochondrial 2	1804	20	1.0E-0.0	90.3%	4	C:GO:0005743 P:GO:0006603 F:GO:0004111 F:GO:0005524	mitochondrial inner membrane;phosphocreatine metabolic process;creatine kinase activity;ATP binding	EC:2.7.3.2,
BT043821	HM4_0253	glyceraldehyde-3-phosphate dehydrogenase	1351	20	1.0E-0.0	96.1%	4	C:GO:0005737 F:GO:0051287 P:GO:0006096 F:GO:0004365	cytoplasm;NAD binding;glycolysis;glyceraldehyde-3-phosphate dehydrogenase (phosphorylating) activity	EC:1.2.1.12,
BT043499	HM4_0280	protein phosphataseregulatorysubunit 7	2240	20	1.0E-0.0	83.25%	4	C:GO:0005737 C:GO:0005634 F:GO:0005515 F:GO:0008599	cytoplasm;nucleus;protein binding;protein phosphatase type 1 regulator activity
BT043812	HM4_0421	eukaryotic translation initiation factor 5a	876	20	1.0E-1.16066E-85	90.6%	12	F:GO:0003743 P:GO:0019079 F:GO:0047485 C:GO:0005840 P:GO:0045948 P:GO:0006917 C:GO:0005642 P:GO:0006611 C:GO:0005643 F:GO:0017070 P:GO:0006406 P:GO:0008283	translation initiation factor activity;viral genome replication;protein N-terminus binding;ribosome;positive regulation of translational initiation;induction of apoptosis;annulate lamellae;protein export from nucleus;nuclear pore;U6 snRNA binding;mRNA export from nucleus;cell proliferation
BT043807	HM4_0452	cold inducible rna binding protein variant 1	1567	20	1.0E-1.01159E-39	90.85%	2	F:GO:0003676 F:GO:0000166	nucleic acid binding;nucleotide binding
BT043822	HM4_0469	glyceraldehyde-3-phosphate dehydrogenase	1317	20	1.0E-0.0	96.1%	4	C:GO:0005737 F:GO:0051287 P:GO:0006096 F:GO:0004365	cytoplasm;NAD binding;glycolysis;glyceraldehyde-3-phosphate dehydrogenase (phosphorylating) activity	EC:1.2.1.12,
BT043854	HM4_0488	proteasome subunit alpha type 7	1111	20	1.0E-1.45824E-121	96.45%	6	F:GO:0042802 C:GO:0005839 F:GO:0004298 P:GO:0006511 F:GO:0004866 C:GO:0005634	identical protein binding;proteasome core complex;threonine endopeptidase activity;ubiquitin-dependent protein catabolic process;endopeptidase inhibitor activity;nucleus	EC:3.4.25,
BT043795	HM4_0501	calmodulin variant 1	1119	20	1.0E-3.11551E-79	99.8%	13	P:GO:0043388 P:GO:0007049 F:GO:0005509 F:GO:0019855 P:GO:0007186 F:GO:0005262 P:GO:0006816 F:GO:0016301 C:GO:0005819 F:GO:0017022 C:GO:0005737 F:GO:0031997 C:GO:0005886	positive regulation of DNA binding;cell cycle;calcium ion binding;calcium channel inhibitor activity;G-protein coupled receptor protein signaling pathway;calcium channel activity;calcium ion transport;kinase activity;spindle;myosin binding;cytoplasm;N-terminal myristoylation domain binding;plasma membrane
BT043500	HM4_0506	ribosomal protein s18	530	20	1.0E-5.41573E-72	99.3%	5	P:GO:0042254 F:GO:0003735 C:GO:0022627 P:GO:0006417 F:GO:0019843	ribosome biogenesis and assembly;structural constituent of ribosome;cytosolic small ribosomal subunit;regulation of translation;rRNA binding
BT043501	HM4_0507	hypoxanthine phosphoribosyltransferase 1	1727	20	1.0E-2.41034E-114	96.5%	10	P:GO:0006166 P:GO:0006164 P:GO:0045964 F:GO:0004422 F:GO:0000287 P:GO:0051289 F:GO:0042803 P:GO:0007610 C:GO:0005737 P:GO:0046100	purine ribonucleoside salvage;purine nucleotide biosynthetic process;positive regulation of dopamine metabolic process;hypoxanthine phosphoribosyltransferase activity;magnesium ion binding;protein homotetramerization;protein homodimerization activity;behavior;cytoplasm;hypoxanthine metabolic process	EC:2.4.2.8,
BT043502	HM4_0512	microtubule-associated protein 1 light chain 3 alpha	1861	20	1.0E-1.24418E-63	96.45%	6	P:GO:0000045 C:GO:0000421 F:GO:0005515 P:GO:0006512 C:GO:0031410 C:GO:0005874	autophagic vacuole formation;autophagic vacuole membrane;protein binding;ubiquitin cycle;cytoplasmic vesicle;microtubule
BT043823	HM4_0541	glyceraldehyde-3-phosphate dehydrogenase	1337	20	1.0E-0.0	96.1%	4	C:GO:0005737 F:GO:0051287 P:GO:0006096 F:GO:0004365	cytoplasm;NAD binding;glycolysis;glyceraldehyde-3-phosphate dehydrogenase (phosphorylating) activity	EC:1.2.1.12,
BT043810	HM4_0556	eukaryotic translation initiation factor 4e binding protein 2	1205	20	1.0E-3.9793E-51	75.4%	6	F:GO:0030371 C:GO:0016281 P:GO:0008286 P:GO:0045947 P:GO:0019933 F:GO:0008190	translation repressor activity;eukaryotic translation initiation factor 4F complex;insulin receptor signaling pathway;negative regulation of translational initiation;cAMP-mediated signaling;eukaryotic initiation factor 4E binding
BT043503	HM4_0562	synapse associated proteinsap47 homolog	1664	20	1.0E-9.79032E-174	76.2%	3	F:GO:0003674 P:GO:0008150 C:GO:0005634		-
BT043799	HM4_0584	creatinemuscle a	1582	20	1.0E-0.0	95.65%	1	F:GO:0016301	kinase activity
BT043504	HM4_0605	solute carrier family 7 (cationic amino acidy+ system)member 6	1370	20	1.0E-1.32267E-101	87.4%	3	C:GO:0016021 P:GO:0006865 F:GO:0015171	integral to membrane;amino acid transport;amino acid transmembrane transporter activity
BT043809	HM4_0611	cold inducible rna binding protein variant 1	847	20	1.0E-8.16032E-41	87.85%	2	F:GO:0003676 F:GO:0000166	nucleic acid binding;nucleotide binding
BT043505	HM4_0624	ribosomal protein s13	518	20	1.0E-6.50331E-80	97.95%	5	F:GO:0003735 F:GO:0003723 F:GO:0005515 C:GO:0022627 P:GO:0006412	structural constituent of ribosome;RNA binding;protein binding;cytosolic small ribosomal subunit;translation	EC:3.6.5.3,
BT043852	HM4_0626	proteasomealpha type 6	929	20	1.0E-4.4489E-139	97.2%	7	C:GO:0005839 F:GO:0003723 F:GO:0005515 F:GO:0004298 P:GO:0006511 F:GO:0004866 C:GO:0005634	proteasome core complex;RNA binding;protein binding;threonine endopeptidase activity;ubiquitin-dependent protein catabolic process;endopeptidase inhibitor activity;nucleus	EC:3.4.25,
BT043506	HM4_0643	adenosine monophosphate deaminase 1 (isoform m)	2769	20	1.0E-0.0	84.4%	5	P:GO:0006144 F:GO:0003876 P:GO:0010033 P:GO:0009168 F:GO:0005515	purine base metabolic process;AMP deaminase activity;response to organic substance;purine ribonucleoside monophosphate biosynthetic process;protein binding	EC:3.5.4.6,
BT043507	HM4_0644	member ras oncogene family	2010	20	1.0E-7.41828E-118	94.1%	13	C:GO:0031901 C:GO:0001726 P:GO:0007264 C:GO:0030139 C:GO:0042470 C:GO:0045121 F:GO:0005515 C:GO:0019717 P:GO:0006897 F:GO:0003924 P:GO:0015031 F:GO:0005525 C:GO:0005886	early endosome membrane;ruffle;small GTPase mediated signal transduction;endocytic vesicle;melanosome;membrane raft;protein binding;synaptosome;endocytosis;GTPase activity;protein transport;GTP binding;plasma membrane	EC:3.6.5.1, EC:3.6.5.2, EC:3.6.5.3, EC:3.6.5.4,
BT043508	HM4_0646	eukaryotic translation initiation factor 4e member 3	2174	20	1.0E-4.92717E-115	86.35%	5	C:GO:0005737 P:GO:0006413 F:GO:0003723 F:GO:0003743 P:GO:0006417	cytoplasm;translational initiation;RNA binding;translation initiation factor activity;regulation of translation
BT043509	HM4_0647	ubiquitin-conjugating enzyme e2d 3 (ubc4 5yeast)isoform cra_a	1566	20	1.0E-3.00371E-84	97.55%	5	F:GO:0005515 P:GO:0006512 P:GO:0043161 F:GO:0004842 P:GO:0051246	protein binding;ubiquitin cycle;proteasomal ubiquitin-dependent protein catabolic process;ubiquitin-protein ligase activity;regulation of protein metabolic process	EC:6.3.2.19,
BT043510	HM4_0684	tropomodulin 4	1342	20	1.0E-4.47674E-171	84.6%	5	C:GO:0005856 C:GO:0005737 F:GO:0003779 P:GO:0006936 F:GO:0005523	cytoskeleton;cytoplasm;actin binding;muscle contraction;tropomyosin binding
BT043888	HM4_0685	ribosomal protein s27-like	807	20	1.0E-1.46781E-44	88.65%	6	C:GO:0005840 F:GO:0003735 F:GO:0005515 P:GO:0006829 F:GO:0008270 P:GO:0006412	ribosome;structural constituent of ribosome;protein binding;zinc ion transport;zinc ion binding;translation	EC:3.6.5.3,
BT043914	HM4_0754	voltage-dependent anion channel 2	2051	20	1.0E-4.68498E-152	93.25%	5	P:GO:0006820 F:GO:0008308 F:GO:0005515 C:GO:0005579 C:GO:0005741	anion transport;voltage-gated anion channel activity;protein binding;membrane attack complex;mitochondrial outer membrane
BT043511	HM4_0761	coiled-coil domain containing 124	1097	20	1.0E-5.51164E-65	82.0%	0			-
BT043512	HM4_0770	cop9 constitutive photomorphogenic homolog subunit 5	1339	20	1.0E-2.79498E-173	98.1%	12	F:GO:0003743 P:GO:0006412 P:GO:0051726 F:GO:0046872 P:GO:0006355 C:GO:0005667 C:GO:0008180 C:GO:0005852 F:GO:0008237 F:GO:0008191 F:GO:0003713 P:GO:0006366	translation initiation factor activity;translation;regulation of cell cycle;metal ion binding;regulation of transcription, DNA-dependent;transcription factor complex;signalosome;eukaryotic translation initiation factor 3 complex;metallopeptidase activity;metalloendopeptidase inhibitor activity;transcription coactivator activity;transcription from RNA polymerase II promoter	EC:3.6.5.3,
BT043513	HM4_0795	dj-1 protein	759	20	1.0E-2.60347E-101	90.25%	7	C:GO:0005737 P:GO:0008344 P:GO:0051583 F:GO:0005515 P:GO:0042542 C:GO:0005634 P:GO:0007265	cytoplasm;adult locomotory behavior;dopamine uptake;protein binding;response to hydrogen peroxide;nucleus;Ras protein signal transduction
BT043782	HM4_0813	adenylosuccinate synthase like 1	2599	20	1.0E-0.0	92.65%	7	C:GO:0005737 F:GO:0004019 P:GO:0006164 F:GO:0005525 F:GO:0005515 F:GO:0000287 C:GO:0016020	cytoplasm;adenylosuccinate synthase activity;purine nucleotide biosynthetic process;GTP binding;protein binding;magnesium ion binding;membrane	EC:6.3.4.4,
BT043514	HM4_0824	casein kinasegamma 2	1692	20	1.0E-0.0	95.4%	5	C:GO:0005737 P:GO:0006468 P:GO:0016055 F:GO:0004681 F:GO:0005524	cytoplasm;protein amino acid phosphorylation;Wnt receptor signaling pathway;casein kinase I activity;ATP binding
BT043917	HM4_0878	y box binding protein 1	1385	20	1.0E-1.02865E-101	68.95%	2	F:GO:0003677 P:GO:0006355	DNA binding;regulation of transcription, DNA-dependent
BT043515	HM4_0887	cathepsin d	1817	20	1.0E-0.0	90.0%	7	C:GO:0005764 C:GO:0005786 P:GO:0006508 F:GO:0004194 F:GO:0004866 P:GO:0009968 F:GO:0004192	lysosome;signal recognition particle, endoplasmic reticulum targeting;proteolysis;pepsin A activity;endopeptidase inhibitor activity;negative regulation of signal transduction;cathepsin D activity	EC:3.6.5.4, EC:3.4.23.1, EC:3.4.23.5,
BT043516	HM4_1108	set translocation (myeloid leukemia-associated)	1617	20	1.0E-2.29432E-127	97.25%	4	P:GO:0006334 C:GO:0005783 C:GO:0005634 F:GO:0003677	nucleosome assembly;endoplasmic reticulum;nucleus;DNA binding
BT043805	HM4_1113	endothelial differentiation-related factor 1	1104	20	1.0E-1.28123E-77	92.65%	14	P:GO:0019216 P:GO:0043388 F:GO:0005516 P:GO:0006355 F:GO:0043565 F:GO:0003700 P:GO:0045446 P:GO:0031564 P:GO:0007275 F:GO:0004402 F:GO:0003713 C:GO:0005669 C:GO:0005737 F:GO:0008168	regulation of lipid metabolic process;positive regulation of DNA binding;calmodulin binding;regulation of transcription, DNA-dependent;sequence-specific DNA binding;transcription factor activity;endothelial cell differentiation;transcription antitermination;multicellular organismal development;histone acetyltransferase activity;transcription coactivator activity;transcription factor TFIID complex…	EC:2.3.1.48, EC:2.1.1,
BT043517	HM4_1114	doublesex and mab-3 related transcription factor 2	1710	20	1.0E-0.0	72.25%	4	P:GO:0007548 F:GO:0003700 C:GO:0005634 P:GO:0006355	sex differentiation;transcription factor activity;nucleus;regulation of transcription, DNA-dependent
BT043518	HM4_1115	ribosomal protein l8	830	20	1.0E-6.96994E-138	87.85%	4	F:GO:0003735 C:GO:0022625 P:GO:0006412 F:GO:0019843	structural constituent of ribosome;cytosolic large ribosomal subunit;translation;rRNA binding	EC:3.6.5.3,
BT043800	HM4_1125	creatinemuscle a	1559	20	1.0E-0.0	95.65%	1	F:GO:0016301	kinase activity
BT043519	HM4_1156	ubiquitin-conjugating enzyme e2e 3 (ubc4 5yeast)	1140	20	1.0E-2.70904E-86	95.25%	10	C:GO:0005737 P:GO:0032020 P:GO:0001558 F:GO:0005515 P:GO:0006511 P:GO:0006512 F:GO:0004842 P:GO:0051246 C:GO:0005634 F:GO:0042296	cytoplasm;ISG15-protein conjugation;regulation of cell growth;protein binding;ubiquitin-dependent protein catabolic process;ubiquitin cycle;ubiquitin-protein ligase activity;regulation of protein metabolic process;nucleus;ISG15 ligase activity	EC:6.3.2.19,
BT043520	HM4_1181	cytochrome c	974	20	1.0E-2.53915E-55	91.75%	17	P:GO:0006979 C:GO:0005829 P:GO:0006810 P:GO:0043065 C:GO:0005746 C:GO:0005625 P:GO:0006309 P:GO:0008635 F:GO:0008289 F:GO:0045155 F:GO:0005515 F:GO:0020037 P:GO:0042743 C:GO:0005759 F:GO:0005506 C:GO:0005634 P:GO:0006118	response to oxidative stress;cytosol;transport;positive regulation of apoptosis;mitochondrial respiratory chain;soluble fraction;DNA fragmentation during apoptosis;caspase activation via cytochrome c;lipid binding;electron transporter, transferring electrons from CoQH2-cytochrome c reductase complex and cytochrome c oxidase complex activity;protein binding;heme binding;hydrogen peroxide metabolic…
BT043846	HM4_1221	phosducin-like 3	1147	20	1.0E-1.74979E-125	90.6%	4	C:GO:0005737 P:GO:0006915 P:GO:0007602 F:GO:0005515	cytoplasm;apoptosis;phototransduction;protein binding
BT043521	HM4_1253	reticulon 2	1323	20	1.0E-9.69445E-86	75.9%	3	F:GO:0004871 P:GO:0007165 C:GO:0030176	signal transducer activity;signal transduction;integral to endoplasmic reticulum membrane
BT043522	HM4_1266	ribosomal protein s29	282	20	1.0E-2.11358E-28	96.15%	8	P:GO:0008360 P:GO:0042254 F:GO:0003735 F:GO:0003723 F:GO:0005515 C:GO:0022627 F:GO:0008270 P:GO:0006412	regulation of cell shape;ribosome biogenesis and assembly;structural constituent of ribosome;RNA binding;protein binding;cytosolic small ribosomal subunit;zinc ion binding;translation	EC:3.6.5.3,
BT043523	HM4_1275	polymeraseiii (dna directed) polypeptide g like	1653	20	1.0E-7.6171E-94	78.7%	2	F:GO:0003674 C:GO:0005575		-
BT043524	HM4_1314	gene product with similarity to ubiquitin binding enzyme	1103	20	1.0E-2.42717E-161	86.8%	1	P:GO:0006464	protein modification process
BT043855	HM4_1341	proteasomealpha8 isoform 2	1081	20	1.0E-7.21829E-126	96.4%	5	C:GO:0005839 F:GO:0004298 P:GO:0006511 F:GO:0004866 C:GO:0005634	proteasome core complex;threonine endopeptidase activity;ubiquitin-dependent protein catabolic process;endopeptidase inhibitor activity;nucleus	EC:3.4.25,
BT043818	HM4_1383	ferritin heavy chain	965	20	1.0E-1.65311E-99	94.2%	7	P:GO:0006879 P:GO:0008285 F:GO:0008199 F:GO:0005515 F:GO:0004322 P:GO:0006826 P:GO:0006955	cellular iron ion homeostasis;negative regulation of cell proliferation;ferric iron binding;protein binding;ferroxidase activity;iron ion transport;immune response	EC:1.16.3.1,
BT043525	HM4_1410	synaptogyrin 2	2462	20	1.0E-4.23942E-102	66.1%	2	P:GO:0006605 C:GO:0005887	protein targeting;integral to plasma membrane
BT043526	HM4_1433	glutamyl-trnasubunit c homolog	1179	20	1.0E-3.46383E-108	80.2%	4	P:GO:0006376 P:GO:0006450 C:GO:0005681 F:GO:0003723	mRNA splice site selection;regulation of translational fidelity;spliceosome;RNA binding
BT043779	HM4_1447	alphaskeletal muscle	1426	20	1.0E-0.0	99.1%	26	P:GO:0043460 P:GO:0008016 F:GO:0008307 P:GO:0016049 P:GO:0048545 F:GO:0043531 P:GO:0006915 P:GO:0055008 C:GO:0005625 P:GO:0045471 P:GO:0030240 P:GO:0055003 C:GO:0005865 C:GO:0031674 C:GO:0001725 F:GO:0005524 P:GO:0035050 F:GO:0003774 P:GO:0009991 F:GO:0005200 C:GO:0005884 P:GO:0042493 F:GO:0017022 P:GO:0043503 P:GO:0060048 P:GO:0009612	response to long exposure to lithium ion;regulation of heart contraction;structural constituent of muscle;cell growth;response to steroid hormone stimulus;ADP binding;apoptosis;cardiac muscle morphogensis;soluble fraction;response to ethanol;muscle thin filament assembly;cardiac myofibril assembly;striated muscle thin filament;I band;stress fiber;ATP binding;embryonic heart tube development;motor…
BT043527	HM4_1490	phosphomannomutase 2	1694	20	1.0E-1.19834E-134	88.2%	3	C:GO:0005737 P:GO:0009298 F:GO:0004615	cytoplasm;GDP-mannose biosynthetic process;phosphomannomutase activity	EC:5.4.2.8,
BT043528	HM4_1550	impact homolog	1590	20	1.0E-6.97163E-129	79.45%	3	F:GO:0003674 P:GO:0008150 C:GO:0005575		-
BT043529	HM4_1567	novel slow skeletal troponin t family protein	1105	20	1.0E-3.14142E-92	87.4%	2	F:GO:0003674 C:GO:0005575		-
BT043899	HM4_1638	adp atp translocase	2562	20	1.0E-1.6086E-160	94.25%	10	F:GO:0005488 P:GO:0006839 F:GO:0015207 C:GO:0005743 F:GO:0005471 P:GO:0015867 P:GO:0051935 C:GO:0005579 P:GO:0015866 C:GO:0005887	binding;mitochondrial transport;adenine transmembrane transporter activity;mitochondrial inner membrane;ATP:ADP antiporter activity;ATP transport;glutamate uptake during transmission of nerve impulse;membrane attack complex;ADP transport;integral to plasma membrane
BT043530	HM4_1640	alanyl-trna synthetase domain containing 1	1166	20	1.0E-1.25591E-86	67.75%	0			-
BT043531	HM4_1675	nadh dehydrogenase1 alpha19kda	883	20	1.0E-1.68921E-100	85.45%	5	P:GO:0006120 F:GO:0008137 P:GO:0006118 P:GO:0006810 C:GO:0005747	mitochondrial electron transport, NADH to ubiquinone;NADH dehydrogenase (ubiquinone) activity;electron transport;transport;mitochondrial respiratory chain complex I	EC:1.6.5.3,
BT043532	HM4_1707	guanine nucleotide binding protein (g protein)beta polypeptide 2-like 1	1092	20	1.0E-0.0	98.8%	10	C:GO:0005737 F:GO:0004872 P:GO:0008104 C:GO:0043025 C:GO:0005834 F:GO:0016301 P:GO:0007205 F:GO:0005102 F:GO:0005080 F:GO:0003924	cytoplasm;receptor activity;protein localization;cell soma;heterotrimeric G-protein complex;kinase activity;activation of protein kinase C activity;receptor binding;protein kinase C binding;GTPase activity	EC:3.6.5.1, EC:3.6.5.2, EC:3.6.5.3, EC:3.6.5.4,
BT043840	HM4_1728	myosin light chain 1	1388	20	1.0E-1.07275E-82	91.4%	3	C:GO:0016459 F:GO:0005509 F:GO:0003774	myosin complex;calcium ion binding;motor activity
BT043533	HM4_1749	nudix (nucleoside diphosphate linked moiety x)-type motif 1	1029	20	1.0E-8.27206E-76	82.9%	7	C:GO:0005615 P:GO:0006979 P:GO:0006203 F:GO:0005515 F:GO:0008413 F:GO:0003924 P:GO:0006281	extracellular space;response to oxidative stress;dGTP catabolic process;protein binding;8-oxo-7,8-dihydroguanine triphosphatase activity;GTPase activity;DNA repair	EC:3.6.5.1, EC:3.6.5.2, EC:3.6.5.3, EC:3.6.5.4,
BT043813	HM4_1775	eukaryotic translation initiation factor 5a	827	20	1.0E-1.6744E-83	93.35%	12	F:GO:0003743 P:GO:0019079 F:GO:0047485 C:GO:0005840 P:GO:0045948 P:GO:0006917 C:GO:0005642 P:GO:0006611 C:GO:0005643 F:GO:0017070 P:GO:0006406 P:GO:0008283	translation initiation factor activity;viral genome replication;protein N-terminus binding;ribosome;positive regulation of translational initiation;induction of apoptosis;annulate lamellae;protein export from nucleus;nuclear pore;U6 snRNA binding;mRNA export from nucleus;cell proliferation
BT043862	HM4_1780	ribosomal protein l15	685	20	1.0E-1.15013E-107	97.1%	3	C:GO:0005840 F:GO:0003735 P:GO:0006412	ribosome;structural constituent of ribosome;translation	EC:3.6.5.3,
BT043534	HM4_1783	tyrosine 3-monooxygenase tryptophan 5-monooxygenase activationepsilon polypeptide	1804	20	1.0E-4.18162E-141	96.3%	12	P:GO:0001764 C:GO:0005739 P:GO:0021987 F:GO:0019899 F:GO:0004497 P:GO:0006605 C:GO:0042470 F:GO:0008426 F:GO:0019904 P:GO:0021766 P:GO:0007242 P:GO:0035308	neuron migration;mitochondrion;cerebral cortex development;enzyme binding;monooxygenase activity;protein targeting;melanosome;protein kinase C inhibitor activity;protein domain specific binding;hippocampus development;intracellular signaling cascade;negative regulation of protein amino acid dephosphorylation
BT043893	HM4_1791	ribosomal protein s3	812	20	1.0E-3.1025E-135	96.35%	5	F:GO:0003735 F:GO:0003723 F:GO:0005515 C:GO:0022627 P:GO:0006412	structural constituent of ribosome;RNA binding;protein binding;cytosolic small ribosomal subunit;translation	EC:3.6.5.3,
BT043903	HM4_1804	fast myotomal muscle troponin-t-2	1131	20	1.0E-2.6156E-49	93.2%	0			-
BT043535	HM4_1807	capping protein (actin filament) muscle z-beta	2083	20	1.0E-1.21561E-155	94.5%	8	C:GO:0030018 C:GO:0014704 P:GO:0051016 P:GO:0006928 P:GO:0030032 F:GO:0003779 C:GO:0008290 C:GO:0030027	Z disc;intercalated disc;barbed-end actin filament capping;cell motility;lamellipodium biogenesis;actin binding;F-actin capping protein complex;lamellipodium
BT043536	HM4_1816	heat shock protein 8	2280	20	1.0E-0.0	97.8%	2	F:GO:0005524 P:GO:0006950	ATP binding;response to stress
BT043537	HM4_1823	phosphoglycerate kinase 1	1994	20	1.0E-0.0	93.35%	7	C:GO:0005625 F:GO:0004618 P:GO:0016310 F:GO:0005524 P:GO:0006096 P:GO:0001666 C:GO:0005829	soluble fraction;phosphoglycerate kinase activity;phosphorylation;ATP binding;glycolysis;response to hypoxia;cytosol	EC:2.7.2.3,
BT043538	HM4_1824	cytokine induced apoptosis inhibitor 1	1434	20	1.0E-8.75568E-144	76.5%	3	C:GO:0005737 P:GO:0030097 P:GO:0006916	cytoplasm;hemopoiesis;anti-apoptosis
BT043539	HM4_1834	dead (asp-glu-ala-asp) box polypeptide 39	1528	20	1.0E-0.0	96.75%	7	F:GO:0008026 P:GO:0006406 F:GO:0003676 F:GO:0005515 F:GO:0005524 C:GO:0005634 P:GO:0000398	ATP-dependent helicase activity;mRNA export from nucleus;nucleic acid binding;protein binding;ATP binding;nucleus;nuclear mRNA splicing, via spliceosome
BT043540	HM4_1852	eukaryotic translation initiation factor 4e binding protein 2	1154	20	1.0E-2.26819E-64	75.65%	6	F:GO:0030371 P:GO:0008286 P:GO:0045947 P:GO:0019933 C:GO:0005737 F:GO:0008190	translation repressor activity;insulin receptor signaling pathway;negative regulation of translational initiation;cAMP-mediated signaling;cytoplasm;eukaryotic initiation factor 4E binding
BT043873	HM4_1876	ribosomal protein l7	804	20	1.0E-2.59458E-126	92.4%	5	F:GO:0030528 F:GO:0003735 F:GO:0003723 C:GO:0015934 P:GO:0006412	transcription regulator activity;structural constituent of ribosome;RNA binding;large ribosomal subunit;translation	EC:3.6.5.3,
BT043541	HM4_1902	taf9 rna polymerasetata box binding protein-associated factor	2017	20	1.0E-1.04865E-87	90.9%	10	F:GO:0004017 F:GO:0004765 P:GO:0006352 P:GO:0006355 F:GO:0008022 F:GO:0003677 F:GO:0005524 F:GO:0003713 C:GO:0005669 P:GO:0006366	adenylate kinase activity;shikimate kinase activity;transcription initiation;regulation of transcription, DNA-dependent;protein C-terminus binding;DNA binding;ATP binding;transcription coactivator activity;transcription factor TFIID complex;transcription from RNA polymerase II promoter	EC:2.7.4.3, EC:2.7.1.71,
BT043542	HM4_1920	nadh dehydrogenase1 beta22kda	883	20	1.0E-1.43E-99	90.2%	6	P:GO:0006120 P:GO:0007605 F:GO:0008137 P:GO:0006118 P:GO:0006810 C:GO:0005747	mitochondrial electron transport, NADH to ubiquinone;sensory perception of sound;NADH dehydrogenase (ubiquinone) activity;electron transport;transport;mitochondrial respiratory chain complex I	EC:1.6.5.3,
BT043543	HM4_1921	chromosome x open reading frame 39	2510	20	1.0E-3.85286E-167	85.95%	2	F:GO:0003674 P:GO:0008150		-
BT043544	HM4_1922	alpha b	1655	20	1.0E-1.94603E-81	70.35%	7	P:GO:0032387 P:GO:0006457 P:GO:0007169 P:GO:0006916 F:GO:0005515 C:GO:0005737 P:GO:0006936	negative regulation of intracellular transport;protein folding;transmembrane receptor protein tyrosine kinase signaling pathway;anti-apoptosis;protein binding;cytoplasm;muscle contraction
BT043545	HM4_1930	cmp-sialic acid transporter	1346	20	1.0E-3.43085E-179	88.55%	8	C:GO:0000139 C:GO:0005615 C:GO:0005887 P:GO:0005975 P:GO:0006464 F:GO:0005456 F:GO:0005351 P:GO:0015782	Golgi membrane;extracellular space;integral to plasma membrane;carbohydrate metabolic process;protein modification process;CMP-sialic acid transmembrane transporter activity;sugar:hydrogen symporter activity;CMP-sialic acid transport
BT043546	HM4_1979	bcl2 adenovirus e1b 19kda interacting protein 3-like	2615	20	1.0E-7.76295E-86	73.75%	12	P:GO:0008634 F:GO:0005521 P:GO:0006917 C:GO:0005739 C:GO:0016021 P:GO:0045822 P:GO:0001947 F:GO:0046982 F:GO:0042803 C:GO:0005635 P:GO:0051607 C:GO:0005783	negative regulation of survival gene product expression;lamin binding;induction of apoptosis;mitochondrion;integral to membrane;negative regulation of heart contraction;heart looping;protein heterodimerization activity;protein homodimerization activity;nuclear envelope;defense response to virus;endoplasmic reticulum
BT043547	HM4_1986	v-maf musculoaponeurotic fibrosarcoma oncogene homolog f	2488	20	1.0E-3.55516E-64	79.7%	8	P:GO:0007567 C:GO:0005667 F:GO:0043565 P:GO:0007399 F:GO:0003700 F:GO:0046982 P:GO:0045893 P:GO:0006366	parturition;transcription factor complex;sequence-specific DNA binding;nervous system development;transcription factor activity;protein heterodimerization activity;positive regulation of transcription, DNA-dependent;transcription from RNA polymerase II promoter
BT043889	HM4_2006	ribosomal protein s27	529	20	1.0E-3.31623E-37	96.5%	9	P:GO:0008283 F:GO:0003735 F:GO:0003723 F:GO:0005515 P:GO:0006829 P:GO:0007165 C:GO:0022627 F:GO:0008270 P:GO:0006412	cell proliferation;structural constituent of ribosome;RNA binding;protein binding;zinc ion transport;signal transduction;cytosolic small ribosomal subunit;zinc ion binding;translation	EC:3.6.5.3,
BT043548	HM4_2021	nedd8 activating enzyme e1 subunit 1	1720	20	1.0E-0.0	87.35%	10	C:GO:0005626 P:GO:0006917 P:GO:0031574 F:GO:0019781 P:GO:0006260 P:GO:0045116 P:GO:0006512 F:GO:0046982 C:GO:0005737 C:GO:0005886	insoluble fraction;induction of apoptosis;S-M checkpoint;NEDD8 activating enzyme activity;DNA replication;protein neddylation;ubiquitin cycle;protein heterodimerization activity;cytoplasm;plasma membrane
BT043904	HM4_2058	fast myotomal muscle troponin-t-2	1012	20	1.0E-1.74149E-54	92.1%	0			-
BT043929	HM4_2065	60s acidic ribosomal protein p1 isoform 2	507	20	1.0E-5.5563E-28	94.3%	5	F:GO:0003735 F:GO:0003723 F:GO:0005515 C:GO:0022625 P:GO:0006414	structural constituent of ribosome;RNA binding;protein binding;cytosolic large ribosomal subunit;translational elongation
BT043549	HM4_2070	macrophage migration inhibitory factor	659	20	1.0E-1.6602E-60	86.45%	10	P:GO:0001516 P:GO:0006954 P:GO:0043030 P:GO:0007166 F:GO:0005125 C:GO:0005615 F:GO:0050178 P:GO:0008283 P:GO:0043066 C:GO:0005737	prostaglandin biosynthetic process;inflammatory response;regulation of macrophage activation;cell surface receptor linked signal transduction;cytokine activity;extracellular space;phenylpyruvate tautomerase activity;cell proliferation;negative regulation of apoptosis;cytoplasm	EC:5.3.2.1,
BT043786	HM4_2075	aldolase a	1549	20	1.0E-0.0	90.35%	6	P:GO:0043627 F:GO:0005515 P:GO:0035094 P:GO:0006096 F:GO:0004332 P:GO:0009408	response to estrogen stimulus;protein binding;response to nicotine;glycolysis;fructose-bisphosphate aldolase activity;response to heat	EC:4.1.2.13,
BT043935	HM4_2078	atp synthase f0 subunit 6	842	20	1.0E-2.92222E-83	95.9%	6	C:GO:0005743 C:GO:0045263 P:GO:0015992 F:GO:0015078 C:GO:0016021 F:GO:0016820	mitochondrial inner membrane;proton-transporting ATP synthase complex, coupling factor F(o);proton transport;hydrogen ion transmembrane transporter activity;integral to membrane;hydrolase activity, acting on acid anhydrides, catalyzing transmembrane movement of substances	EC:3.6.3,
BT043550	HM4_2083	zincan1-type domain 5	2425	20	1.0E-2.27972E-108	78.25%	2	F:GO:0046872 F:GO:0003676	metal ion binding;nucleic acid binding
BT043831	HM4_2085	isocitrate dehydrogenase 2 (nadp+)mitochondrial	1707	20	1.0E-0.0	90.55%	7	F:GO:0030145 C:GO:0005743 P:GO:0006950 F:GO:0004450 F:GO:0000287 P:GO:0006099 P:GO:0006097	manganese ion binding;mitochondrial inner membrane;response to stress;isocitrate dehydrogenase (NADP+) activity;magnesium ion binding;tricarboxylic acid cycle;glyoxylate cycle	EC:1.1.1.42,
BT043551	HM4_2102	cyclin i	1465	20	1.0E-0.0	69.3%	2	P:GO:0051726 P:GO:0007283	regulation of cell cycle;spermatogenesis
BT043552	HM4_2132	biogenesis of lysosome-related organelles complex-subunit 1	1903	20	1.0E-4.86608E-63	89.4%	2	F:GO:0005515 C:GO:0005829	protein binding;cytosol
BT043553	HM4_2160	proteasome26snon-9	817	20	1.0E-2.12119E-115	81.0%	6	F:GO:0005515 C:GO:0005838 P:GO:0006511 P:GO:0045944 F:GO:0016563 C:GO:0005829	protein binding;proteasome regulatory particle;ubiquitin-dependent protein catabolic process;positive regulation of transcription from RNA polymerase II promoter;transcription activator activity;cytosol
BT043554	HM4_2181	kelch repeat and btbdomain containing 5	2017	20	1.0E-0.0	78.25%	3	P:GO:0006281 F:GO:0003908 F:GO:0005515	DNA repair;methylated-DNA-[protein]-cysteine S-methyltransferase activity;protein binding	EC:2.1.1.63,
BT043555	HM4_2225	myozenin 1	1800	20	1.0E-1.21403E-140	73.35%	2	C:GO:0015629 F:GO:0005515	actin cytoskeleton;protein binding
BT043556	HM4_2237	cdk5 regulatory subunit associated protein 3	1694	20	1.0E-0.0	81.45%	5	P:GO:0008283 F:GO:0042808 P:GO:0045664 P:GO:0007420 P:GO:0000079	cell proliferation;neuronal Cdc2-like kinase binding;regulation of neuron differentiation;brain development;regulation of cyclin-dependent protein kinase activity
BT043557	HM4_2244	succinate dehydrogenasesubunitflavoprotein	2168	20	1.0E-0.0	91.35%	7	F:GO:0000104 P:GO:0006118 P:GO:0006810 C:GO:0005749 P:GO:0006099 F:GO:0050660 F:GO:0008177	succinate dehydrogenase activity;electron transport;transport;mitochondrial respiratory chain complex II;tricarboxylic acid cycle;FAD binding;succinate dehydrogenase (ubiquinone) activity	EC:1.3.99.1, EC:1.3.5.1,
BT043558	HM4_2253	glyoxalase 1	968	20	1.0E-7.97049E-102	88.4%	7	P:GO:0009438 C:GO:0005625 P:GO:0005975 P:GO:0006749 P:GO:0006916 F:GO:0008270 F:GO:0004462	methylglyoxal metabolic process;soluble fraction;carbohydrate metabolic process;glutathione metabolic process;anti-apoptosis;zinc ion binding;lactoylglutathione lyase activity	EC:4.4.1.5,
BT043559	HM4_2265	coiled-coil domain containing 90b	1428	20	1.0E-1.03297E-128	82.8%	2	C:GO:0005739 C:GO:0016021	mitochondrion;integral to membrane
BT043833	HM4_2283	malate dehydrogenasenad	1248	20	1.0E-0.0	91.5%	9	F:GO:0030060 C:GO:0005743 F:GO:0043621 P:GO:0006108 P:GO:0006100 F:GO:0046554 P:GO:0006099 P:GO:0006096 C:GO:0005759	L-malate dehydrogenase activity;mitochondrial inner membrane;protein self-association;malate metabolic process;tricarboxylic acid cycle intermediate metabolic process;malate dehydrogenase (NADP+) activity;tricarboxylic acid cycle;glycolysis;mitochondrial matrix	EC:1.1.1.37, EC:1.1.1.82,
BT043560	HM4_2284	ribosomal protein s11	592	20	1.0E-1.93389E-80	94.95%	6	F:GO:0003735 F:GO:0005515 C:GO:0022627 C:GO:0022625 P:GO:0006412 F:GO:0019843	structural constituent of ribosome;protein binding;cytosolic small ribosomal subunit;cytosolic large ribosomal subunit;translation;rRNA binding	EC:3.6.5.3,
BT043561	HM4_2302	ribosomal protein l9	800	20	1.0E-1.78274E-103	95.25%	10	C:GO:0022626 C:GO:0005624 P:GO:0042254 F:GO:0019904 F:GO:0003735 C:GO:0005886 F:GO:0003723 P:GO:0030866 P:GO:0006412 P:GO:0006897	cytosolic ribosome;membrane fraction;ribosome biogenesis and assembly;protein domain specific binding;structural constituent of ribosome;plasma membrane;RNA binding;cortical actin cytoskeleton organization and biogenesis;translation;endocytosis	EC:3.6.5.3,
BT043562	HM4_2305	wd repeat domain 91	973	20	1.0E-1.11364E-135	82.55%	0			-
BT043563	HM4_2316	eukaryotic translation initiation factor 4e	1400	20	1.0E-6.51253E-120	89.45%	7	F:GO:0000340 C:GO:0016281 P:GO:0006413 F:GO:0005515 F:GO:0003743 P:GO:0006417 C:GO:0005634	RNA 7-methylguanosine cap binding;eukaryotic translation initiation factor 4F complex;translational initiation;protein binding;translation initiation factor activity;regulation of translation;nucleus
BT043564	HM4_2321	protein phosphatasecatalyticgamma isoform	1572	20	1.0E-0.0	98.75%	11	P:GO:0006470 P:GO:0007049 F:GO:0030145 C:GO:0045202 F:GO:0042802 P:GO:0051301 C:GO:0005741 F:GO:0004722 P:GO:0005977 F:GO:0005506 C:GO:0005634	protein amino acid dephosphorylation;cell cycle;manganese ion binding;synapse;identical protein binding;cell division;mitochondrial outer membrane;protein serine/threonine phosphatase activity;glycogen metabolic process;iron ion binding;nucleus
BT043565	HM4_2326	calsequestrin 1 (fast-skeletal muscle)	2099	20	1.0E-0.0	85.35%	9	F:GO:0005509 F:GO:0019855 F:GO:0005262 C:GO:0033018 C:GO:0005615 P:GO:0006816 C:GO:0005759 P:GO:0006937 C:GO:0005790	calcium ion binding;calcium channel inhibitor activity;calcium channel activity;sarcoplasmic reticulum lumen;extracellular space;calcium ion transport;mitochondrial matrix;regulation of muscle contraction;smooth endoplasmic reticulum
BT043566	HM4_2328	voltage-dependent anion channel 2	1955	20	1.0E-5.78312E-160	91.65%	4	P:GO:0006820 F:GO:0008308 C:GO:0005579 C:GO:0005741	anion transport;voltage-gated anion channel activity;membrane attack complex;mitochondrial outer membrane
BT043567	HM4_2348	eukaryotic translation elongation factor 1 alpha 1	1720	20	1.0E-0.0	95.6%	6	F:GO:0003746 F:GO:0005525 C:GO:0005853 F:GO:0005515 P:GO:0006414 F:GO:0003924	translation elongation factor activity;GTP binding;eukaryotic translation elongation factor 1 complex;protein binding;translational elongation;GTPase activity	EC:3.6.5.1, EC:3.6.5.2, EC:3.6.5.3, EC:3.6.5.4,
BT043841	HM4_2364	myosin light chain 3	1073	20	1.0E-1.27488E-74	89.55%	3	C:GO:0016459 F:GO:0005509 F:GO:0003774	myosin complex;calcium ion binding;motor activity
BT043568	HM4_2369	dph2 homolog	1849	20	1.0E-0.0	62.2%	1	F:GO:0005515	protein binding
BT043569	HM4_2380	elongation factor 1-alpha	1639	20	1.0E-0.0	95.55%	5	C:GO:0005737 F:GO:0003746 F:GO:0005525 P:GO:0006414 F:GO:0003924	cytoplasm;translation elongation factor activity;GTP binding;translational elongation;GTPase activity	EC:3.6.5.1, EC:3.6.5.2, EC:3.6.5.3, EC:3.6.5.4,
BT043570	HM4_2395	ring finger protein 28	1373	20	1.0E-0.0	76.2%	5	C:GO:0005856 P:GO:0032502 F:GO:0005515 P:GO:0006829 F:GO:0008270	cytoskeleton;developmental process;protein binding;zinc ion transport;zinc ion binding
BT043850	HM4_2411	pyruvate kinase	2279	20	1.0E-0.0	90.35%	6	F:GO:0004743 F:GO:0005515 F:GO:0030955 F:GO:0000287 P:GO:0006096 C:GO:0005739	pyruvate kinase activity;protein binding;potassium ion binding;magnesium ion binding;glycolysis;mitochondrion	EC:2.7.1.40,
BT043571	HM4_2413	ltv1 homolog	1979	20	1.0E-3.80731E-159	75.65%	0			-
BT043834	HM4_2438	malate dehydrogenasenad	1452	20	1.0E-0.0	91.5%	9	F:GO:0030060 C:GO:0005743 F:GO:0043621 P:GO:0006108 P:GO:0006100 F:GO:0046554 P:GO:0006099 P:GO:0006096 C:GO:0005759	L-malate dehydrogenase activity;mitochondrial inner membrane;protein self-association;malate metabolic process;tricarboxylic acid cycle intermediate metabolic process;malate dehydrogenase (NADP+) activity;tricarboxylic acid cycle;glycolysis;mitochondrial matrix	EC:1.1.1.37, EC:1.1.1.82,
BT043572	HM4_2469	ubiquitin-conjugating enzyme e2g 1	1881	20	1.0E-8.66144E-97	93.5%	4	P:GO:0016567 P:GO:0006511 F:GO:0004842 P:GO:0051246	protein ubiquitination;ubiquitin-dependent protein catabolic process;ubiquitin-protein ligase activity;regulation of protein metabolic process	EC:6.3.2.19,
BT043573	HM4_2542	component of oligomeric golgi complex 2	2812	20	1.0E-0.0	84.75%	10	F:GO:0008565 P:GO:0007030 P:GO:0009312 C:GO:0000139 F:GO:0004872 P:GO:0006891 C:GO:0017119 F:GO:0005515 P:GO:0006486 P:GO:0006886	protein transporter activity;Golgi organization and biogenesis;oligosaccharide biosynthetic process;Golgi membrane;receptor activity;intra-Golgi vesicle-mediated transport;Golgi transport complex;protein binding;protein amino acid glycosylation;intracellular protein transport
BT043816	HM4_2566	enolasebeta muscle	1579	20	1.0E-0.0	94.35%	4	C:GO:0000015 F:GO:0004634 F:GO:0000287 P:GO:0006096	phosphopyruvate hydratase complex;phosphopyruvate hydratase activity;magnesium ion binding;glycolysis	EC:4.2.1.11,
BT043574	HM4_2567	palmitoylated membrane protein 1	2006	20	1.0E-0.0	81.35%	6	F:GO:0004385 C:GO:0005624 P:GO:0007165 C:GO:0005887 C:GO:0005622 F:GO:0005515	guanylate kinase activity;membrane fraction;signal transduction;integral to plasma membrane;intracellular;protein binding	EC:2.7.4.8,
BT043575	HM4_2578	sine oculis homeobox homolog 1	1347	20	1.0E-1.1538E-150	94.7%	17	P:GO:0030878 P:GO:0048538 P:GO:0045664 P:GO:0021984 P:GO:0048935 P:GO:0006355 C:GO:0005667 P:GO:0042472 P:GO:0048704 P:GO:0001657 F:GO:0043565 F:GO:0005515 F:GO:0003700 P:GO:0030855 P:GO:0007605 P:GO:0007389 P:GO:0051451	thyroid gland development;thymus development;regulation of neuron differentiation;adenohypophysis development;peripheral nervous system neuron development;regulation of transcription, DNA-dependent;transcription factor complex;inner ear morphogenesis;embryonic skeletal morphogenesis;ureteric bud development;sequence-specific DNA binding;protein binding;transcription factor activity;epithelial cel…
BT043576	HM4_2602	cytochrome p450	1951	20	1.0E-0.0	84.9%	9	P:GO:0006783 F:GO:0050381 P:GO:0006879 C:GO:0005792 P:GO:0006826 F:GO:0020037 C:GO:0005789 F:GO:0005506 P:GO:0006118	heme biosynthetic process;unspecific monooxygenase activity;cellular iron ion homeostasis;microsome;iron ion transport;heme binding;endoplasmic reticulum membrane;iron ion binding;electron transport	EC:1.14.14.1,
BT043577	HM4_2622	high-mobility group box 1	1316	20	1.0E-1.10718E-81	94.8%	4	C:GO:0000785 F:GO:0003677 C:GO:0005634 P:GO:0006355	chromatin;DNA binding;nucleus;regulation of transcription, DNA-dependent
BT043578	HM4_2628	testis enhanced gene transcript	1877	20	1.0E-3.71565E-124	86.9%	6	P:GO:0007283 C:GO:0005887 C:GO:0005626 C:GO:0005634 P:GO:0043066 C:GO:0005783	spermatogenesis;integral to plasma membrane;insoluble fraction;nucleus;negative regulation of apoptosis;endoplasmic reticulum
BT043910	HM4_2632	alpha 1a	1577	20	1.0E-0.0	98.85%	9	F:GO:0005200 P:GO:0007018 C:GO:0043234 F:GO:0005525 F:GO:0019904 P:GO:0051258 F:GO:0046982 F:GO:0003924 C:GO:0005874	structural constituent of cytoskeleton;microtubule-based movement;protein complex;GTP binding;protein domain specific binding;protein polymerization;protein heterodimerization activity;GTPase activity;microtubule	EC:3.6.5.1, EC:3.6.5.2, EC:3.6.5.3, EC:3.6.5.4,
BT043579	HM4_2659	aspartoacylaseisoform cra_a	1408	20	1.0E-1.48726E-180	67.7%	11	P:GO:0006533 F:GO:0016788 F:GO:0019807 F:GO:0042802 P:GO:0048714 C:GO:0005624 F:GO:0004046 C:GO:0016324 C:GO:0005737 P:GO:0022010 P:GO:0006083	aspartate catabolic process;hydrolase activity, acting on ester bonds;aspartoacylase activity;identical protein binding;positive regulation of oligodendrocyte differentiation;membrane fraction;aminoacylase activity;apical plasma membrane;cytoplasm;myelination in the central nervous system;acetate metabolic process	EC:3.5.1.15, EC:3.5.1.14,
BT043580	HM4_2667	suppressor of defective silencing 3 homolog	1706	20	1.0E-2.2813E-133	94.9%	6	F:GO:0042802 P:GO:0016568 C:GO:0016580 P:GO:0016481 F:GO:0042826 P:GO:0006355	identical protein binding;chromatin modification;Sin3 complex;negative regulation of transcription;histone deacetylase binding;regulation of transcription, DNA-dependent
BT043581	HM4_2669	dna-damage-inducible transcript 4-like	1859	20	1.0E-2.23662E-105	71.5%	2	P:GO:0009968 C:GO:0005737	negative regulation of signal transduction;cytoplasm
BT043582	HM4_2688	upstream transcription factor 1	1640	20	1.0E-3.08883E-172	76.65%	9	F:GO:0003690 P:GO:0045944 C:GO:0005667 F:GO:0043565 F:GO:0016563 F:GO:0005515 F:GO:0003700 F:GO:0003704 P:GO:0006006	double-stranded DNA binding;positive regulation of transcription from RNA polymerase II promoter;transcription factor complex;sequence-specific DNA binding;transcription activator activity;protein binding;transcription factor activity;specific RNA polymerase II transcription factor activity;glucose metabolic process
BT043946	HM4_2695	annexin a6	2628	20	1.0E-0.0	81.95%	9	F:GO:0005262 P:GO:0006816 P:GO:0006937 F:GO:0005515 C:GO:0042470 F:GO:0005509 F:GO:0019855 F:GO:0005544 C:GO:0048471	calcium channel activity;calcium ion transport;regulation of muscle contraction;protein binding;melanosome;calcium ion binding;calcium channel inhibitor activity;calcium-dependent phospholipid binding;perinuclear region of cytoplasm
BT043583	HM4_2725	cyclin h	1294	20	1.0E-4.14516E-166	83.8%	5	P:GO:0007049 P:GO:0045944 F:GO:0005515 C:GO:0019907 F:GO:0004693	cell cycle;positive regulation of transcription from RNA polymerase II promoter;protein binding;cyclin-dependent protein kinase activating kinase holoenzyme complex;cyclin-dependent protein kinase activity	EC:2.7.11.22,
BT043584	HM4_2743	actin-bindinghomolog 2	2280	20	1.0E-0.0	87.7%	8	C:GO:0005737 C:GO:0005856 P:GO:0007242 F:GO:0003779 C:GO:0005886 F:GO:0005524 P:GO:0009615 F:GO:0005080	cytoplasm;cytoskeleton;intracellular signaling cascade;actin binding;plasma membrane;ATP binding;response to virus;protein kinase C binding
BT043905	HM4_2772	fast myotomal muscle troponin-t-2	1017	20	1.0E-4.94486E-57	91.0%	0			-
BT043585	HM4_2779	hydroxysteroid dehydrogenase like 2	1400	20	1.0E-4.05057E-146	83.35%	4	F:GO:0005498 P:GO:0008152 F:GO:0016491 C:GO:0005739	sterol carrier activity;metabolic process;oxidoreductase activity;mitochondrion
BT043586	HM4_2789	telethonin	1197	20	1.0E-3.18597E-101	63.85%	5	C:GO:0030018 P:GO:0006461 F:GO:0008307 P:GO:0045214 F:GO:0005515	Z disc;protein complex assembly;structural constituent of muscle;sarcomere organization;protein binding
BT043587	HM4_2812	apex nuclease (multifunctional dna repair enzyme) 1	1821	20	1.0E-0.0	81.6%	22	C:GO:0005840 F:GO:0004844 F:GO:0046872 P:GO:0006284 F:GO:0003906 P:GO:0001947 F:GO:0004520 F:GO:0003677 F:GO:0016491 F:GO:0008408 F:GO:0004528 F:GO:0003714 P:GO:0060047 P:GO:0051101 F:GO:0004523 C:GO:0048471 P:GO:0030503 F:GO:0003713 P:GO:0043066 C:GO:0005783 C:GO:0005634 P:GO:0006366	ribosome;uracil DNA N-glycosylase activity;metal ion binding;base-excision repair;DNA-(apurinic or apyrimidinic site) lyase activity;heart looping;endodeoxyribonuclease activity;DNA binding;oxidoreductase activity;3'-5' exonuclease activity;phosphodiesterase I activity;transcription corepressor activity;heart contraction;regulation of DNA binding;ribonuclease H activity;perinuclear region of cyto…	EC:4.2.99.18, EC:3.1.4.1, EC:3.1.26.4,
BT043588	HM4_2827	acyl-coenzyme ac-4 to c-12 straight chain	1997	20	1.0E-0.0	92.8%	5	C:GO:0005759 P:GO:0006118 P:GO:0006635 F:GO:0003995 F:GO:0050660	mitochondrial matrix;electron transport;fatty acid beta-oxidation;acyl-CoA dehydrogenase activity;FAD binding	EC:1.3.99.3,
BT043783	HM4_2842	adenylosuccinate synthase like 1	2000	20	1.0E-0.0	89.05%	7	C:GO:0005737 F:GO:0004019 P:GO:0006164 F:GO:0005525 F:GO:0005515 F:GO:0000287 C:GO:0016020	cytoplasm;adenylosuccinate synthase activity;purine nucleotide biosynthetic process;GTP binding;protein binding;magnesium ion binding;membrane	EC:6.3.4.4,
BT043589	HM4_2844	heat shock protein 8	2302	20	1.0E-0.0	96.55%	9	C:GO:0009986 P:GO:0051085 C:GO:0042470 P:GO:0051726 F:GO:0005524 F:GO:0051082 F:GO:0042623 C:GO:0005634 P:GO:0009408	cell surface;chaperone cofactor-dependent protein folding;melanosome;regulation of cell cycle;ATP binding;unfolded protein binding;ATPase activity, coupled;nucleus;response to heat
BT043590	HM4_2910	zincmatrin type 5	1469	20	1.0E-2.39908E-88	73.9%	5	F:GO:0046872 P:GO:0008380 F:GO:0003676 P:GO:0006829 C:GO:0005689	metal ion binding;RNA splicing;nucleic acid binding;zinc ion transport;U12-dependent spliceosome
BT043591	HM4_2916	gdp dissociation inhibitor 2	1829	20	1.0E-0.0	92.35%	11	C:GO:0009986 C:GO:0005794 F:GO:0005097 P:GO:0043087 P:GO:0016192 F:GO:0005093 C:GO:0016020 C:GO:0005829 F:GO:0031267 P:GO:0007264 P:GO:0015031	cell surface;Golgi apparatus;Rab GTPase activator activity;regulation of GTPase activity;vesicle-mediated transport;Rab GDP-dissociation inhibitor activity;membrane;cytosol;small GTPase binding;small GTPase mediated signal transduction;protein transport
BT043901	HM4_2922	transmembrane protein 38a	1602	20	1.0E-1.08397E-137	82.25%	7	F:GO:0030955 C:GO:0031965 P:GO:0006813 F:GO:0019870 C:GO:0005579 C:GO:0033017 F:GO:0005267	potassium ion binding;nuclear membrane;potassium ion transport;potassium channel inhibitor activity;membrane attack complex;sarcoplasmic reticulum membrane;potassium channel activity
BT043592	HM4_2938	vhsv-inducible protein	2013	5	1.0E-2.04762E-75	78.6%	0			-
BT043856	HM4_2965	proteasome26snon-13	1696	20	1.0E-0.0	91.1%	5	C:GO:0005829 P:GO:0007127 C:GO:0005838 F:GO:0005515 F:GO:0004175	cytosol;meiosis I;proteasome regulatory particle;protein binding;endopeptidase activity
BT043784	HM4_2971	adenylate kinase 1	709	20	1.0E-1.80068E-98	88.4%	11	P:GO:0007050 F:GO:0004017 P:GO:0046034 C:GO:0043005 C:GO:0005739 F:GO:0005524 P:GO:0014042 F:GO:0005515 C:GO:0048471 C:GO:0005886 P:GO:0046083	cell cycle arrest;adenylate kinase activity;ATP metabolic process;neuron projection;mitochondrion;ATP binding;positive regulation of neuron maturation;protein binding;perinuclear region of cytoplasm;plasma membrane;adenine metabolic process	EC:2.7.4.3,
BT043593	HM4_2981	ubiquinol-cytochrome c reductase variant 1	951	20	1.0E-9.06411E-26	78.2%	3	F:GO:0008121 C:GO:0016021 C:GO:0005746	ubiquinol-cytochrome-c reductase activity;integral to membrane;mitochondrial respiratory chain	EC:1.10.2.2,
BT043594	HM4_2991	solute carrier family 25 (mitochondrial carrier phosphate carrier)member 3	1452	20	1.0E-1.06022E-158	88.1%	7	C:GO:0005887 F:GO:0005488 C:GO:0005743 F:GO:0015317 P:GO:0006810 P:GO:0006091 F:GO:0015320	integral to plasma membrane;binding;mitochondrial inner membrane;phosphate:hydrogen symporter activity;transport;generation of precursor metabolites and energy;phosphate carrier activity
BT043595	HM4_3018	proteasome26satpase 2	1507	20	1.0E-0.0	98.35%	9	F:GO:0008233 F:GO:0016887 F:GO:0005515 P:GO:0030163 F:GO:0005524 C:GO:0000502 P:GO:0006508 C:GO:0005634 C:GO:0005829	peptidase activity;ATPase activity;protein binding;protein catabolic process;ATP binding;proteasome complex;proteolysis;nucleus;cytosol
BT043596	HM4_3029	set and mynd domain containing 1	2426	20	1.0E-0.0	77.9%	12	F:GO:0008270 P:GO:0006829 F:GO:0042800 P:GO:0007507 P:GO:0030239 P:GO:0051568 F:GO:0003677 F:GO:0003714 P:GO:0016481 C:GO:0005737 P:GO:0006338 C:GO:0005634	zinc ion binding;zinc ion transport;histone lysine N-methyltransferase activity (H3-K4 specific);heart development;myofibril assembly;histone H3-K4 methylation;DNA binding;transcription corepressor activity;negative regulation of transcription;cytoplasm;chromatin remodeling;nucleus
BT043597	HM4_3045	splicing factorsubunit 3	1795	20	1.0E-0.0	95.4%	6	F:GO:0031202 C:GO:0005681 F:GO:0005515 C:GO:0016607 F:GO:0008270 P:GO:0000389	RNA splicing factor activity, transesterification mechanism;spliceosome;protein binding;nuclear speck;zinc ion binding;nuclear mRNA 3'-splice site recognition
BT043598	HM4_3046	lactate dehydrogenase-a	1418	20	1.0E-2.02832E-177	94.3%	5	C:GO:0005737 F:GO:0005488 P:GO:0019642 F:GO:0004459 P:GO:0006100	cytoplasm;binding;anaerobic glycolysis;L-lactate dehydrogenase activity;tricarboxylic acid cycle intermediate metabolic process	EC:1.1.1.27,
BT043838	HM4_3089	myosin lightregulatory b	1557	20	1.0E-5.60736E-91	97.15%	5	P:GO:0007010 C:GO:0016459 C:GO:0045177 F:GO:0005509 F:GO:0003774	cytoskeleton organization and biogenesis;myosin complex;apical part of cell;calcium ion binding;motor activity
BT043599	HM4_3116	cardiac muscle 1	1280	20	1.0E-0.0	99.1%	17	P:GO:0008016 F:GO:0008307 P:GO:0006915 P:GO:0055008 C:GO:0005625 P:GO:0045471 P:GO:0030240 P:GO:0055003 C:GO:0031674 F:GO:0005524 P:GO:0035050 F:GO:0003774 F:GO:0005515 C:GO:0005884 F:GO:0005200 P:GO:0042493 P:GO:0060048	regulation of heart contraction;structural constituent of muscle;apoptosis;cardiac muscle morphogensis;soluble fraction;response to ethanol;muscle thin filament assembly;cardiac myofibril assembly;I band;ATP binding;embryonic heart tube development;motor activity;protein binding;actin filament;structural constituent of cytoskeleton;response to drug;cardiac muscle contraction
BT043600	HM4_3127	heterogeneous nuclear ribonucleoprotein d-like	1102	20	1.0E-3.32639E-110	93.95%	10	C:GO:0005737 C:GO:0030530 F:GO:0005515 F:GO:0003697 F:GO:0008143 P:GO:0016071 F:GO:0003690 P:GO:0006355 F:GO:0000166 P:GO:0006396	cytoplasm;heterogeneous nuclear ribonucleoprotein complex;protein binding;single-stranded DNA binding;poly(A) binding;mRNA metabolic process;double-stranded DNA binding;regulation of transcription, DNA-dependent;nucleotide binding;RNA processing
BT043787	HM4_3167	aldolase a	1524	20	1.0E-0.0	90.6%	8	P:GO:0006000 P:GO:0043627 F:GO:0005515 P:GO:0035094 P:GO:0006941 P:GO:0006096 F:GO:0004332 P:GO:0009408	fructose metabolic process;response to estrogen stimulus;protein binding;response to nicotine;striated muscle contraction;glycolysis;fructose-bisphosphate aldolase activity;response to heat	EC:4.1.2.13,
BT043796	HM4_3178	calmodulin variant 1	1103	20	1.0E-3.03663E-79	99.8%	13	P:GO:0043388 P:GO:0007049 F:GO:0005509 F:GO:0019855 P:GO:0007186 F:GO:0005262 P:GO:0006816 F:GO:0016301 C:GO:0005819 F:GO:0017022 C:GO:0005737 F:GO:0031997 C:GO:0005886	positive regulation of DNA binding;cell cycle;calcium ion binding;calcium channel inhibitor activity;G-protein coupled receptor protein signaling pathway;calcium channel activity;calcium ion transport;kinase activity;spindle;myosin binding;cytoplasm;N-terminal myristoylation domain binding;plasma membrane
BT043601	HM4_3201	eukaryotic translation initiation factorisoform 3	1523	20	1.0E-0.0	98.2%	13	F:GO:0003743 P:GO:0017148 F:GO:0004004 P:GO:0006364 P:GO:0008380 F:GO:0008143 F:GO:0003677 F:GO:0005524 C:GO:0005681 F:GO:0005515 P:GO:0006397 P:GO:0000184 C:GO:0005737	translation initiation factor activity;negative regulation of translation;ATP-dependent RNA helicase activity;rRNA processing;RNA splicing;poly(A) binding;DNA binding;ATP binding;spliceosome;protein binding;mRNA processing;mRNA catabolic process, nonsense-mediated decay;cytoplasm
BT043602	HM4_3213	imp (inosine monophosphate) dehydrogenase 2	2141	20	1.0E-0.0	94.15%	5	F:GO:0003938 P:GO:0006177 F:GO:0005515 F:GO:0030955 P:GO:0046651	IMP dehydrogenase activity;GMP biosynthetic process;protein binding;potassium ion binding;lymphocyte proliferation	EC:1.1.1.205,
BT043603	HM4_3222	peptidylprolyl isomerase d	1510	20	1.0E-0.0	85.5%	9	P:GO:0006457 P:GO:0006979 F:GO:0005528 F:GO:0005515 F:GO:0016018 P:GO:0006916 F:GO:0003755 C:GO:0005739 P:GO:0051881	protein folding;response to oxidative stress;FK506 binding;protein binding;cyclosporin A binding;anti-apoptosis;peptidyl-prolyl cis-trans isomerase activity;mitochondrion;regulation of mitochondrial membrane potential	EC:5.2.1.8,
BT043842	HM4_3248	myosin light chain 3	1089	20	1.0E-7.60603E-75	89.55%	3	C:GO:0016459 F:GO:0005509 F:GO:0003774	myosin complex;calcium ion binding;motor activity
BT043604	HM4_3274	zgc:165344 protein	2004	20	1.0E-0.0	71.1%	0			-
BT043605	HM4_3283	stress-induced-phosphoprotein 1 (hsp70 hsp90-organizing protein)	2369	20	1.0E-0.0	79.85%	4	P:GO:0006950 C:GO:0005794 F:GO:0005488 C:GO:0005634	response to stress;Golgi apparatus;binding;nucleus
BT043606	HM4_3332	glycerol-3-phosphate dehydrogenase 1	1711	20	1.0E-0.0	89.5%	10	C:GO:0005829 F:GO:0051287 F:GO:0004368 C:GO:0009331 C:GO:0005625 P:GO:0046486 P:GO:0006116 P:GO:0046168 P:GO:0006094 F:GO:0004367	cytosol;NAD binding;glycerol-3-phosphate dehydrogenase activity;glycerol-3-phosphate dehydrogenase complex;soluble fraction;glycerolipid metabolic process;NADH oxidation;glycerol-3-phosphate catabolic process;gluconeogenesis;glycerol-3-phosphate dehydrogenase (NAD+) activity	EC:1.1.99.5, EC:1.1.1.8,
BT043607	HM4_3351	mid1 interacting g12-like protein	1528	20	1.0E-1.76452E-73	66.4%	4	P:GO:0007026 C:GO:0005634 F:GO:0008022 C:GO:0015630	negative regulation of microtubule depolymerization;nucleus;protein C-terminus binding;microtubule cytoskeleton
BT043608	HM4_3367	signal recognition particle 54	2209	20	1.0E-0.0	96.8%	7	F:GO:0005525 C:GO:0016607 P:GO:0006614 C:GO:0005786 F:GO:0017111 C:GO:0016020 F:GO:0008312	GTP binding;nuclear speck;SRP-dependent cotranslational protein targeting to membrane;signal recognition particle, endoplasmic reticulum targeting;nucleoside-triphosphatase activity;membrane;7S RNA binding	EC:3.6.5.4, EC:3.6.1.15,
BT043906	HM4_3387	fast myotomal muscle troponin-t-2	1180	20	1.0E-2.78948E-49	93.2%	0			-
BT043609	HM4_3442	ribosomal protein l35	420	20	1.0E-4.66171E-47	95.85%	7	C:GO:0005730 F:GO:0003729 F:GO:0003735 F:GO:0005515 C:GO:0022625 P:GO:0006412 P:GO:0045786	nucleolus;mRNA binding;structural constituent of ribosome;protein binding;cytosolic large ribosomal subunit;translation;negative regulation of cell cycle	EC:3.6.5.3,
BT043610	HM4_3452	chromosome 10 open reading frame 119	2639	20	1.0E-0.0	80.25%	0			-
BT043863	HM4_3520	ribosomal protein l15	841	20	1.0E-1.70129E-107	97.1%	3	C:GO:0005840 F:GO:0003735 P:GO:0006412	ribosome;structural constituent of ribosome;translation	EC:3.6.5.3,
BT043611	HM4_3537	brain protein 16	2254	20	1.0E-0.0	71.95%	4	F:GO:0003674 F:GO:0005488 P:GO:0008150 C:GO:0005575		-
BT043612	HM4_3562	proteasomealpha1	1194	20	1.0E-1.90328E-138	96.95%	8	C:GO:0005839 C:GO:0005844 F:GO:0003723 F:GO:0005515 F:GO:0004298 P:GO:0006511 F:GO:0004866 C:GO:0005634	proteasome core complex;polysome;RNA binding;protein binding;threonine endopeptidase activity;ubiquitin-dependent protein catabolic process;endopeptidase inhibitor activity;nucleus	EC:3.4.25,
BT043613	HM4_3567	mitochondrial ribosomal protein l51	959	20	1.0E-6.06138E-70	80.75%	4	C:GO:0005762 C:GO:0005615 F:GO:0003735 P:GO:0006412	mitochondrial large ribosomal subunit;extracellular space;structural constituent of ribosome;translation	EC:3.6.5.3,
BT043614	HM4_3578	muscle glycogen phosphorylase	3791	20	1.0E-0.0	92.4%	11	F:GO:0008184 C:GO:0016529 F:GO:0008144 C:GO:0030018 P:GO:0005980 P:GO:0006874 F:GO:0042803 F:GO:0016208 F:GO:0030170 P:GO:0051591 F:GO:0005529	glycogen phosphorylase activity;sarcoplasmic reticulum;drug binding;Z disc;glycogen catabolic process;cellular calcium ion homeostasis;protein homodimerization activity;AMP binding;pyridoxal phosphate binding;response to cAMP;sugar binding
BT043615	HM4_3588	capping protein (actin filament) muscle z-alpha 2	1751	20	1.0E-1.98506E-156	93.35%	11	P:GO:0051016 C:GO:0016021 F:GO:0005524 F:GO:0003779 C:GO:0008290 P:GO:0007223 P:GO:0007275 F:GO:0004714 C:GO:0005578 C:GO:0005794 P:GO:0006468	barbed-end actin filament capping;integral to membrane;ATP binding;actin binding;F-actin capping protein complex;Wnt receptor signaling pathway, calcium modulating pathway;multicellular organismal development;transmembrane receptor protein tyrosine kinase activity;proteinaceous extracellular matrix;Golgi apparatus;protein amino acid phosphorylation	EC:2.7.10.1,
BT043858	HM4_3606	proteasome26snon-3	1900	20	1.0E-0.0	91.45%	3	C:GO:0000502 F:GO:0005515 C:GO:0005829	proteasome complex;protein binding;cytosol
BT043616	HM4_3617	tripartite motif-containing 63	1771	20	1.0E-0.0	77.0%	9	F:GO:0008270 P:GO:0006829 F:GO:0004871 C:GO:0005874 P:GO:0032501 P:GO:0007165 C:GO:0005737 P:GO:0032502 F:GO:0031432	zinc ion binding;zinc ion transport;signal transducer activity;microtubule;multicellular organismal process;signal transduction;cytoplasm;developmental process;titin binding
BT043617	HM4_3628	brain protein 44	1713	20	1.0E-5.77777E-60	86.9%	1	C:GO:0005739	mitochondrion
BT043618	HM4_3639	ankyrin repeat domain 1 (cardiac muscle)	1726	20	1.0E-2.81465E-155	68.95%	8	P:GO:0006952 P:GO:0006357 C:GO:0005667 F:GO:0003677 C:GO:0031674 F:GO:0003714 P:GO:0007165 P:GO:0016481	defense response;regulation of transcription from RNA polymerase II promoter;transcription factor complex;DNA binding;I band;transcription corepressor activity;signal transduction;negative regulation of transcription
BT043902	HM4_3675	transmembrane protein 38a	1870	20	1.0E-6.48582E-145	83.5%	7	F:GO:0030955 C:GO:0031965 P:GO:0006813 F:GO:0019870 C:GO:0005579 C:GO:0033017 F:GO:0005267	potassium ion binding;nuclear membrane;potassium ion transport;potassium channel inhibitor activity;membrane attack complex;sarcoplasmic reticulum membrane;potassium channel activity
BT043915	HM4_3685	voltage-dependent anion channel 2	1890	20	1.0E-1.84575E-155	93.35%	4	P:GO:0006820 F:GO:0008308 C:GO:0005579 C:GO:0005741	anion transport;voltage-gated anion channel activity;membrane attack complex;mitochondrial outer membrane
BT043619	HM4_3722	aprataxin	1432	20	1.0E-0.0	73.85%	15	P:GO:0006266 F:GO:0047485 F:GO:0003684 F:GO:0003690 F:GO:0008967 F:GO:0008270 C:GO:0005730 F:GO:0003725 P:GO:0031647 C:GO:0000785 F:GO:0033699 C:GO:0005654 P:GO:0042542 F:GO:0003682 P:GO:0000012	DNA ligation;protein N-terminus binding;damaged DNA binding;double-stranded DNA binding;phosphoglycolate phosphatase activity;zinc ion binding;nucleolus;double-stranded RNA binding;regulation of protein stability;chromatin;DNA 5'-adenosine monophosphate hydrolase activity;nucleoplasm;response to hydrogen peroxide;chromatin binding;single strand break repair	EC:3.1.3.18,
BT043890	HM4_3735	ribosomal protein s27a	516	20	1.0E-2.65258E-65	98.55%	9	C:GO:0005840 P:GO:0045941 F:GO:0030528 F:GO:0003735 F:GO:0005515 P:GO:0016567 C:GO:0005634 F:GO:0008270 P:GO:0006412	ribosome;positive regulation of transcription;transcription regulator activity;structural constituent of ribosome;protein binding;protein ubiquitination;nucleus;zinc ion binding;translation	EC:3.6.5.3,
BT043620	HM4_3768	h+lysosomalv1 subunit d	1551	20	1.0E-7.50318E-104	94.1%	4	C:GO:0016469 P:GO:0015992 F:GO:0046961 F:GO:0046933	proton-transporting two-sector ATPase complex;proton transport;hydrogen ion transporting ATPase activity, rotational mechanism;hydrogen ion transporting ATP synthase activity, rotational mechanism	EC:3.6.3.14,
BT043621	HM4_3822	leucine rich repeat containing 40	2660	20	1.0E-0.0	81.35%	1	F:GO:0005515	protein binding
BT043622	HM4_3830	ssu72 rna polymerase ii ctd phosphatase homolog	1562	20	1.0E-6.38793E-111	94.45%	3	F:GO:0016597 F:GO:0016743 P:GO:0006520	amino acid binding;carboxyl- or carbamoyltransferase activity;amino acid metabolic process	EC:2.1.3,
BT043623	HM4_3883	heat shock protein 90kda alphaclass b member 1	2680	20	1.0E-0.0	95.5%	11	C:GO:0005739 P:GO:0006457 F:GO:0030235 P:GO:0001890 P:GO:0009408 C:GO:0042470 F:GO:0005524 F:GO:0030911 F:GO:0051082 P:GO:0006986 P:GO:0045429	mitochondrion;protein folding;nitric-oxide synthase regulator activity;placenta development;response to heat;melanosome;ATP binding;TPR domain binding;unfolded protein binding;response to unfolded protein;positive regulation of nitric oxide biosynthetic process
BT043851	HM4_3957	pyruvate kinase	2292	20	1.0E-0.0	90.3%	6	F:GO:0004743 F:GO:0005515 F:GO:0030955 F:GO:0000287 P:GO:0006096 C:GO:0005739	pyruvate kinase activity;protein binding;potassium ion binding;magnesium ion binding;glycolysis;mitochondrion	EC:2.7.1.40,
BT043624	HM4_3960	lunapark	2221	20	1.0E-2.64121E-172	74.45%	2	C:GO:0016021 F:GO:0005515	integral to membrane;protein binding
BT043827	HM4_3968	general transcription factorpolypeptidebeta 34kda	2220	20	1.0E-1.57376E-116	86.6%	7	F:GO:0003677 F:GO:0003702 F:GO:0005515 P:GO:0006367 F:GO:0003743 C:GO:0005673 P:GO:0006355	DNA binding;RNA polymerase II transcription factor activity;protein binding;transcription initiation from RNA polymerase II promoter;translation initiation factor activity;transcription factor TFIIE complex;regulation of transcription, DNA-dependent
BT043824	HM4_3976	glyceraldehyde-3-phosphate dehydrogenase	1288	20	1.0E-0.0	93.85%	4	C:GO:0005737 F:GO:0051287 P:GO:0006096 F:GO:0004365	cytoplasm;NAD binding;glycolysis;glyceraldehyde-3-phosphate dehydrogenase (phosphorylating) activity	EC:1.2.1.12,
BT043625	HM4_4021	enoyl coenzyme ashortmitochondrial	1451	20	1.0E-6.77109E-160	89.4%	5	F:GO:0005515 F:GO:0016508 C:GO:0005759 P:GO:0006635 F:GO:0004300	protein binding;long-chain-enoyl-CoA hydratase activity;mitochondrial matrix;fatty acid beta-oxidation;enoyl-CoA hydratase activity	EC:4.2.1.74, EC:4.2.1.17,
BT043780	HM4_4065	alphaskeletal muscle	1583	20	1.0E-0.0	99.1%	26	P:GO:0043460 P:GO:0008016 F:GO:0008307 P:GO:0016049 P:GO:0048545 F:GO:0043531 P:GO:0006915 P:GO:0055008 C:GO:0005625 P:GO:0045471 P:GO:0030240 P:GO:0055003 C:GO:0005865 C:GO:0031674 C:GO:0001725 F:GO:0005524 P:GO:0035050 F:GO:0003774 P:GO:0009991 F:GO:0005200 C:GO:0005884 P:GO:0042493 F:GO:0017022 P:GO:0043503 P:GO:0060048 P:GO:0009612	response to long exposure to lithium ion;regulation of heart contraction;structural constituent of muscle;cell growth;response to steroid hormone stimulus;ADP binding;apoptosis;cardiac muscle morphogensis;soluble fraction;response to ethanol;muscle thin filament assembly;cardiac myofibril assembly;striated muscle thin filament;I band;stress fiber;ATP binding;embryonic heart tube development;motor…
BT043927	HM4_4071	myozenin 2	1313	20	1.0E-2.04287E-144	62.6%	3	C:GO:0030018 C:GO:0015629 F:GO:0005515	Z disc;actin cytoskeleton;protein binding
BT043626	HM4_4082	wd repeat domain 12	1526	20	1.0E-0.0	90.7%	3	P:GO:0007219 C:GO:0005634 F:GO:0005515	Notch signaling pathway;nucleus;protein binding
BT043627	HM5_0244	adp-ribosylation factor 1	1431	20	1.0E-2.94005E-99	97.4%	16	P:GO:0016192 P:GO:0007276 C:GO:0005829 F:GO:0008565 P:GO:0009792 P:GO:0007264 F:GO:0005057 F:GO:0005515 F:GO:0003924 C:GO:0012505 P:GO:0006886 C:GO:0005783 C:GO:0005794 F:GO:0005525 C:GO:0005886 C:GO:0030017	vesicle-mediated transport;gamete generation;cytosol;protein transporter activity;embryonic development ending in birth or egg hatching;small GTPase mediated signal transduction;receptor signaling protein activity;protein binding;GTPase activity;endomembrane system;intracellular protein transport;endoplasmic reticulum;Golgi apparatus;GTP binding;plasma membrane;sarcomere	EC:3.6.5.1, EC:3.6.5.2, EC:3.6.5.3, EC:3.6.5.4,
BT043844	HM5_0277	nucleosome assembly protein 1-like 1	1371	20	1.0E-7.95676E-139	93.1%	3	P:GO:0006334 C:GO:0042470 C:GO:0005634	nucleosome assembly;melanosome;nucleus
BT043860	HM5_0304	ribosomal protein l10a	706	20	1.0E-8.83115E-106	95.3%	4	F:GO:0003735 P:GO:0009653 C:GO:0022625 P:GO:0006412	structural constituent of ribosome;anatomical structure morphogenesis;cytosolic large ribosomal subunit;translation	EC:3.6.5.3,
BT043628	HM5_0319	microtubule-associatedrp ebmember 1	3080	20	1.0E-1.02063E-132	82.1%	11	P:GO:0031115 F:GO:0051010 C:GO:0005874 F:GO:0008022 C:GO:0005813 P:GO:0051301 P:GO:0007067 C:GO:0005819 C:GO:0030981 P:GO:0008283 C:GO:0005794	negative regulation of microtubule polymerization;microtubule plus-end binding;microtubule;protein C-terminus binding;centrosome;cell division;mitosis;spindle;cortical microtubule cytoskeleton;cell proliferation;Golgi apparatus
BT043931	HM5_0393	vps20-associated 1 homolog	1546	20	1.0E-2.72186E-130	90.85%	2	F:GO:0003674 P:GO:0008150		-
BT043629	HM5_0519	th1-like	2079	20	1.0E-0.0	95.35%	4	F:GO:0005515 C:GO:0005634 P:GO:0016481 P:GO:0006355	protein binding;nucleus;negative regulation of transcription;regulation of transcription, DNA-dependent
BT043630	HM5_0563	h3family 3b	949	20	1.0E-5.04805E-69	99.55%	10	P:GO:0040010 C:GO:0000786 P:GO:0009792 P:GO:0008360 F:GO:0003677 P:GO:0010171 P:GO:0007155 P:GO:0002119 P:GO:0006334 C:GO:0001740	positive regulation of growth rate;nucleosome;embryonic development ending in birth or egg hatching;regulation of cell shape;DNA binding;body morphogenesis;cell adhesion;nematode larval development;nucleosome assembly;Barr body
BT043631	HM5_0587	phosphoglucomutase 1	1902	20	1.0E-0.0	89.4%	5	C:GO:0016529 P:GO:0006874 P:GO:0006006 F:GO:0000287 F:GO:0004614	sarcoplasmic reticulum;cellular calcium ion homeostasis;glucose metabolic process;magnesium ion binding;phosphoglucomutase activity	EC:5.4.2.2,
BT043632	HM5_0605	ribosomal protein s16	496	20	1.0E-2.02691E-77	98.8%	4	F:GO:0003735 F:GO:0005515 C:GO:0022627 P:GO:0006412	structural constituent of ribosome;protein binding;cytosolic small ribosomal subunit;translation	EC:3.6.5.3,
BT043633	HM5_0615	factor 8-associated gene a	1291	20	1.0E-6.37383E-167	77.35%	2	C:GO:0005634 F:GO:0005488	nucleus;binding
BT043790	HM5_0626	atph+mitochondrial f0subunit c3 (subunit 9)	895	20	1.0E-8.15432E-50	86.45%	12	P:GO:0006097 F:GO:0008553 F:GO:0046933 C:GO:0031966 C:GO:0016021 P:GO:0015986 F:GO:0008289 C:GO:0045263 P:GO:0006099 F:GO:0004450 F:GO:0005515 F:GO:0046961	glyoxylate cycle;hydrogen-exporting ATPase activity, phosphorylative mechanism;hydrogen ion transporting ATP synthase activity, rotational mechanism;mitochondrial membrane;integral to membrane;ATP synthesis coupled proton transport;lipid binding;proton-transporting ATP synthase complex, coupling factor F(o);tricarboxylic acid cycle;isocitrate dehydrogenase (NADP+) activity;protein binding;hydroge…	EC:3.6.3.6, EC:3.6.3.14, EC:1.1.1.42,
BT043634	HM5_0627	mitogen-activated protein kinase kinase 1 interacting protein 1	756	20	1.0E-1.80904E-62	96.55%	5	P:GO:0000186 F:GO:0016301 F:GO:0019209 F:GO:0005515 C:GO:0031902	activation of MAPKK activity;kinase activity;kinase activator activity;protein binding;late endosome membrane
BT043635	HM5_0653	tpa_inf: hn1-like protein	1039	20	1.0E-1.17636E-61	72.3%	3	F:GO:0003674 P:GO:0008150 C:GO:0005575		-
BT043636	HM5_0656	reticulon 3	1665	20	1.0E-2.72897E-99	85.9%	1	C:GO:0005783	endoplasmic reticulum
BT043637	HM5_0660	atph+mitochondrial f1alpha subunitcardiac muscle	1823	20	1.0E-0.0	94.35%	9	C:GO:0045261 F:GO:0046933 C:GO:0005743 P:GO:0015986 F:GO:0046872 C:GO:0005615 F:GO:0005524 F:GO:0005515 F:GO:0046961	proton-transporting ATP synthase complex, catalytic core F(1);hydrogen ion transporting ATP synthase activity, rotational mechanism;mitochondrial inner membrane;ATP synthesis coupled proton transport;metal ion binding;extracellular space;ATP binding;protein binding;hydrogen ion transporting ATPase activity, rotational mechanism	EC:3.6.3.14,
BT043638	HM5_0695	rna binding motif protein 4b	1808	20	1.0E-2.56016E-114	80.25%	6	F:GO:0003723 P:GO:0006397 C:GO:0005634 F:GO:0000166 F:GO:0008270 P:GO:0008380	RNA binding;mRNA processing;nucleus;nucleotide binding;zinc ion binding;RNA splicing
BT043639	HM5_0728	chitinase domain containing 1	1388	20	1.0E-0.0	77.8%	7	F:GO:0004568 C:GO:0005615 P:GO:0006032 F:GO:0043169 C:GO:0005764 C:GO:0005786 P:GO:0009968	chitinase activity;extracellular space;chitin catabolic process;cation binding;lysosome;signal recognition particle, endoplasmic reticulum targeting;negative regulation of signal transduction	EC:3.2.1.14, EC:3.6.5.4,
BT043640	HM5_0741	adp-ribosylarginine hydrolase	1991	20	1.0E-0.0	72.3%	2	F:GO:0003875 P:GO:0006464	ADP-ribosylarginine hydrolase activity;protein modification process	EC:3.2.2.19,
BT043875	HM5_0750	ribosomal protein l8	822	20	1.0E-3.29626E-140	98.4%	4	F:GO:0003735 C:GO:0022625 P:GO:0006412 F:GO:0019843	structural constituent of ribosome;cytosolic large ribosomal subunit;translation;rRNA binding	EC:3.6.5.3,
BT043859	HM5_0753	proteasome26snon-3	1782	20	1.0E-0.0	89.35%	3	C:GO:0000502 F:GO:0005515 C:GO:0005829	proteasome complex;protein binding;cytosol
BT043641	HM5_0758	spastic paraplegia 21 (autosomalmast syndrome)	1671	20	1.0E-2.34734E-175	93.9%	6	P:GO:0050851 F:GO:0042609 C:GO:0030140 C:GO:0005829 C:GO:0010008 F:GO:0003824	antigen receptor-mediated signaling pathway;CD4 receptor binding;trans-Golgi network transport vesicle;cytosol;endosome membrane;catalytic activity
BT043642	HM5_0761	lim domain binding 3	1377	20	1.0E-1.3106E-165	85.1%	8	C:GO:0030018 C:GO:0005856 P:GO:0006829 P:GO:0007507 F:GO:0008270 P:GO:0001756 F:GO:0005080 C:GO:0042995	Z disc;cytoskeleton;zinc ion transport;heart development;zinc ion binding;somitogenesis;protein kinase C binding;cell projection
BT043924	HM5_0764	glyceraldehyde-3-phosphate dehydrogenase	1126	20	1.0E-5.97991E-46	97.0%	8	F:GO:0004365 F:GO:0051287 F:GO:0005509 C:GO:0005739 P:GO:0000740 P:GO:0006096 P:GO:0006094 P:GO:0043066	glyceraldehyde-3-phosphate dehydrogenase (phosphorylating) activity;NAD binding;calcium ion binding;mitochondrion;nuclear membrane fusion;glycolysis;gluconeogenesis;negative regulation of apoptosis	EC:1.2.1.12,
BT043845	HM5_0787	nucleosome assembly protein 1-like 1	1449	20	1.0E-3.26243E-146	89.7%	3	P:GO:0006334 C:GO:0042470 C:GO:0005634	nucleosome assembly;melanosome;nucleus
BT043643	HM5_0807	myomesin 2-like	1176	20	1.0E-7.29127E-175	75.8%	2	P:GO:0044237 F:GO:0050662	cellular metabolic process;coenzyme binding
BT043644	HM5_0817	beta-globin	540	20	1.0E-4.82114E-79	82.9%	9	P:GO:0015671 P:GO:0006783 P:GO:0006879 F:GO:0005344 C:GO:0005833 F:GO:0005506 F:GO:0020037 P:GO:0006826 F:GO:0019825	oxygen transport;heme biosynthetic process;cellular iron ion homeostasis;oxygen transporter activity;hemoglobin complex;iron ion binding;heme binding;iron ion transport;oxygen binding
BT043811	HM5_0824	eukaryotic translation initiation factor 4e binding protein 2	1145	20	1.0E-3.59376E-46	81.85%	7	F:GO:0030371 F:GO:0003743 C:GO:0016281 P:GO:0008286 P:GO:0045947 P:GO:0019933 F:GO:0008190	translation repressor activity;translation initiation factor activity;eukaryotic translation initiation factor 4F complex;insulin receptor signaling pathway;negative regulation of translational initiation;cAMP-mediated signaling;eukaryotic initiation factor 4E binding
BT043645	HM5_0836	troponin c	1680	20	1.0E-5.60425E-76	89.25%	9	F:GO:0005200 P:GO:0001539 P:GO:0006937 F:GO:0003779 P:GO:0006950 F:GO:0005509 C:GO:0005861 F:GO:0031014 C:GO:0009288	structural constituent of cytoskeleton;ciliary or flagellar motility;regulation of muscle contraction;actin binding;response to stress;calcium ion binding;troponin complex;troponin T binding;flagellin-based flagellum
BT043646	HM5_0859	chromosome 2 open reading frame 25	1734	20	1.0E-1.14795E-164	67.6%	4	C:GO:0005739 F:GO:0003674 P:GO:0008150 C:GO:0005575		-
BT043647	HM5_0904	protein phosphatasecatalyticbeta isoform	1501	20	1.0E-0.0	99.0%	11	P:GO:0006470 P:GO:0000910 P:GO:0007049 F:GO:0030145 P:GO:0006879 F:GO:0004722 P:GO:0006826 F:GO:0005515 P:GO:0005977 C:GO:0005737 F:GO:0005506	protein amino acid dephosphorylation;cytokinesis;cell cycle;manganese ion binding;cellular iron ion homeostasis;protein serine/threonine phosphatase activity;iron ion transport;protein binding;glycogen metabolic process;cytoplasm;iron ion binding
BT043648	HM5_0917	wd repeat domain 74	1590	20	1.0E-0.0	78.45%	3	P:GO:0008150 C:GO:0005634 C:GO:0005575		-
BT043649	HM5_0924	member ras oncogene family	1580	20	1.0E-7.93168E-109	98.05%	13	P:GO:0007264 P:GO:0006355 C:GO:0005624 C:GO:0042470 F:GO:0005524 C:GO:0033116 P:GO:0006888 F:GO:0003924 F:GO:0008134 P:GO:0015031 C:GO:0005794 C:GO:0005783 F:GO:0005525	small GTPase mediated signal transduction;regulation of transcription, DNA-dependent;membrane fraction;melanosome;ATP binding;ER-Golgi intermediate compartment membrane;ER to Golgi vesicle-mediated transport;GTPase activity;transcription factor binding;protein transport;Golgi apparatus;endoplasmic reticulum;GTP binding	EC:3.6.5.1, EC:3.6.5.2, EC:3.6.5.3, EC:3.6.5.4,
BT043884	HM5_0927	ribosomal protein s23	485	20	1.0E-8.47077E-78	99.3%	5	F:GO:0045182 F:GO:0003735 F:GO:0003723 C:GO:0022627 P:GO:0006412	translation regulator activity;structural constituent of ribosome;RNA binding;cytosolic small ribosomal subunit;translation	EC:3.6.5.3,
BT043895	HM5_0941	ribosomal protein s5	698	20	1.0E-7.24619E-113	97.05%	5	P:GO:0042254 F:GO:0003735 F:GO:0003723 C:GO:0022627 P:GO:0006412	ribosome biogenesis and assembly;structural constituent of ribosome;RNA binding;cytosolic small ribosomal subunit;translation	EC:3.6.5.3,
BT043785	HM5_0953	adenylate kinase 1	1093	20	1.0E-3.76517E-98	88.45%	11	P:GO:0007050 F:GO:0004017 P:GO:0046034 C:GO:0043005 C:GO:0005739 F:GO:0005524 P:GO:0014042 F:GO:0005515 C:GO:0048471 C:GO:0005886 P:GO:0046083	cell cycle arrest;adenylate kinase activity;ATP metabolic process;neuron projection;mitochondrion;ATP binding;positive regulation of neuron maturation;protein binding;perinuclear region of cytoplasm;plasma membrane;adenine metabolic process	EC:2.7.4.3,
BT043891	HM5_0963	ribosomal protein s27	522	20	1.0E-3.18619E-37	96.8%	9	P:GO:0008283 F:GO:0003735 F:GO:0003723 F:GO:0005515 P:GO:0006829 P:GO:0007165 C:GO:0022627 F:GO:0008270 P:GO:0006412	cell proliferation;structural constituent of ribosome;RNA binding;protein binding;zinc ion transport;signal transduction;cytosolic small ribosomal subunit;zinc ion binding;translation	EC:3.6.5.3,
BT043839	HM5_0974	myosin lightregulatory b	932	20	1.0E-8.83475E-95	97.0%	5	P:GO:0007010 C:GO:0016459 C:GO:0045177 F:GO:0005509 F:GO:0003774	cytoskeleton organization and biogenesis;myosin complex;apical part of cell;calcium ion binding;motor activity
BT043801	HM5_0991	creatinemuscle a	1574	20	1.0E-0.0	95.1%	4	C:GO:0005737 F:GO:0004111 P:GO:0046314 F:GO:0005524	cytoplasm;creatine kinase activity;phosphocreatine biosynthetic process;ATP binding	EC:2.7.3.2,
BT043864	HM5_1028	ribosomal protein l21	557	20	1.0E-9.57748E-89	93.85%	5	P:GO:0042254 F:GO:0003735 F:GO:0003723 C:GO:0022625 P:GO:0006412	ribosome biogenesis and assembly;structural constituent of ribosome;RNA binding;cytosolic large ribosomal subunit;translation	EC:3.6.5.3,
BT043650	HM5_1030	pyd and card domain containing	831	20	1.0E-2.87597E-107	55.9%	4	P:GO:0043281 P:GO:0006917 F:GO:0005515 C:GO:0005737	regulation of caspase activity;induction of apoptosis;protein binding;cytoplasm
BT043651	HM5_1034	eukaryotic translation initiation factorsubunit 126kda	1346	20	1.0E-4.07158E-164	89.3%	15	F:GO:0003743 C:GO:0005850 P:GO:0009749 C:GO:0005851 C:GO:0005625 F:GO:0005085 P:GO:0009408 C:GO:0005624 F:GO:0019003 P:GO:0043434 F:GO:0005515 P:GO:0014003 P:GO:0032057 F:GO:0005525 C:GO:0005886	translation initiation factor activity;eukaryotic translation initiation factor 2 complex;response to glucose stimulus;eukaryotic translation initiation factor 2B complex;soluble fraction;guanyl-nucleotide exchange factor activity;response to heat;membrane fraction;GDP binding;response to peptide hormone stimulus;protein binding;oligodendrocyte development;negative regulation of translational ini…
BT043652	HM5_1039	u3 small nucleolarhomolog	1769	20	1.0E-6.25431E-158	90.8%	6	C:GO:0005730 F:GO:0003723 F:GO:0005515 F:GO:0030519 P:GO:0006364 C:GO:0030529	nucleolus;RNA binding;protein binding;snoRNP binding;rRNA processing;ribonucleoprotein complex
BT043653	HM5_1120	peptidylprolyl isomerase a	895	20	1.0E-3.50443E-85	85.9%	8	P:GO:0006457 P:GO:0030182 P:GO:0045069 F:GO:0005515 F:GO:0042277 P:GO:0001666 C:GO:0005829 F:GO:0003755	protein folding;neuron differentiation;regulation of viral genome replication;protein binding;peptide binding;response to hypoxia;cytosol;peptidyl-prolyl cis-trans isomerase activity	EC:5.2.1.8,
BT043654	HM5_1121	40s ribosomal protein s24	492	20	1.0E-1.68572E-52	98.2%	4	C:GO:0005840 F:GO:0003735 P:GO:0006412 F:GO:0000166	ribosome;structural constituent of ribosome;translation;nucleotide binding	EC:3.6.5.3,
BT043655	HM5_1127	novel protein	2080	11	1.0E-6.21744E-160	65.63636363636364%	2	F:GO:0003674 P:GO:0008150		-
BT043656	HM5_1128	ribosomal protein l32	470	20	1.0E-1.93853E-61	96.05%	5	F:GO:0003735 F:GO:0003723 F:GO:0005515 C:GO:0022625 P:GO:0006412	structural constituent of ribosome;RNA binding;protein binding;cytosolic large ribosomal subunit;translation	EC:3.6.5.3,
BT043657	HM5_1158	udp-glucose pyrophosphorylase 2	2056	20	1.0E-0.0	90.95%	6	C:GO:0005737 P:GO:0016310 F:GO:0005515 P:GO:0006011 F:GO:0003983 P:GO:0006355	cytoplasm;phosphorylation;protein binding;UDP-glucose metabolic process;UTP:glucose-1-phosphate uridylyltransferase activity;regulation of transcription, DNA-dependent	EC:2.7.7.9,
BT043658	HM5_1165	vacuolar protein sorting 28	1799	20	1.0E-1.75737E-123	94.75%	4	P:GO:0015031 C:GO:0005829 C:GO:0005768 F:GO:0005515	protein transport;cytosol;endosome;protein binding
BT043659	HM5_1216	ribosomal protein s7	649	20	1.0E-2.89102E-102	97.7%	7	C:GO:0005730 P:GO:0042254 F:GO:0003735 F:GO:0003723 F:GO:0005515 C:GO:0022627 P:GO:0006412	nucleolus;ribosome biogenesis and assembly;structural constituent of ribosome;RNA binding;protein binding;cytosolic small ribosomal subunit;translation	EC:3.6.5.3,
BT043877	HM5_1253	60s acidic ribosomal protein p2	427	20	1.0E-4.80676E-28	79.95%	4	F:GO:0003735 F:GO:0003723 C:GO:0022625 P:GO:0006414	structural constituent of ribosome;RNA binding;cytosolic large ribosomal subunit;translational elongation
BT043660	HM5_1254	ubiquitin-conjugating enzyme e2r 2	1273	20	1.0E-1.41035E-118	95.2%	4	F:GO:0004842 P:GO:0006512 P:GO:0051246 P:GO:0051301	ubiquitin-protein ligase activity;ubiquitin cycle;regulation of protein metabolic process;cell division	EC:6.3.2.19,
BT043661	HM5_1263	fk506 binding protein 1b	830	20	1.0E-3.54031E-57	96.25%	6	C:GO:0005737 P:GO:0006457 F:GO:0005528 P:GO:0006936 P:GO:0007204 F:GO:0003755	cytoplasm;protein folding;FK506 binding;muscle contraction;elevation of cytosolic calcium ion concentration;peptidyl-prolyl cis-trans isomerase activity	EC:5.2.1.8,
BT043662	HM5_1270	glutathione s-transferase kappa 1	1099	20	1.0E-1.0248E-127	76.2%	5	F:GO:0042802 C:GO:0031975 F:GO:0016740 F:GO:0015035 C:GO:0044429	identical protein binding;envelope;transferase activity;protein disulfide oxidoreductase activity;mitochondrial part
BT043878	HM5_1301	ribosomal protein p2	439	20	1.0E-4.42375E-26	90.25%	4	F:GO:0003735 F:GO:0003723 C:GO:0022625 P:GO:0006414	structural constituent of ribosome;RNA binding;cytosolic large ribosomal subunit;translational elongation
BT043918	HM5_1335	y box binding protein 1	1409	20	1.0E-1.67128E-123	71.55%	2	F:GO:0003677 P:GO:0006355	DNA binding;regulation of transcription, DNA-dependent
BT043663	HM5_1345	proteasomeinhibitor subunit 1	1657	20	1.0E-2.968E-130	73.35%	4	C:GO:0005839 F:GO:0005515 P:GO:0006511 F:GO:0008539	proteasome core complex;protein binding;ubiquitin-dependent protein catabolic process;proteasome inhibitor activity
BT043664	HM5_1355	thioredoxin domain containing 9	1379	20	1.0E-8.3241E-120	90.25%	1	F:GO:0005515	protein binding
BT043665	HM5_1356	ankyrin repeat domain 29	1465	20	1.0E-3.39087E-151	74.65%	2	F:GO:0003674 P:GO:0008150		-
BT043666	HM5_1416	ubiquinol-cytochrome csubunit	366	20	1.0E-8.04999E-28	79.15%	4	F:GO:0008121 F:GO:0009055 C:GO:0016021 C:GO:0005746	ubiquinol-cytochrome-c reductase activity;electron carrier activity;integral to membrane;mitochondrial respiratory chain	EC:1.10.2.2,
BT043667	HM5_1441	ribosomal protein s2	910	20	1.0E-3.18651E-134	97.4%	4	F:GO:0003735 F:GO:0003723 C:GO:0022627 P:GO:0006412	structural constituent of ribosome;RNA binding;cytosolic small ribosomal subunit;translation	EC:3.6.5.3,
BT043874	HM5_1443	ribosomal protein l7a	841	20	1.0E-1.58132E-129	97.8%	4	C:GO:0005840 P:GO:0042254 F:GO:0003735 P:GO:0006412	ribosome;ribosome biogenesis and assembly;structural constituent of ribosome;translation	EC:3.6.5.3,
BT043668	HM5_1454	synaptosomal-associated protein 29	1349	20	1.0E-1.68161E-117	71.5%	8	F:GO:0019905 F:GO:0005484 C:GO:0005886 P:GO:0006887 P:GO:0006944 F:GO:0008565 P:GO:0006903 P:GO:0006886	syntaxin binding;SNAP receptor activity;plasma membrane;exocytosis;membrane fusion;protein transporter activity;vesicle targeting;intracellular protein transport
BT043669	HM5_1463	transmembrane protein 147	1283	20	1.0E-1.05198E-129	87.15%	2	C:GO:0005579 F:GO:0005515	membrane attack complex;protein binding
BT043861	HM5_1484	ribosomal protein l10a	715	20	1.0E-9.08421E-106	95.3%	4	F:GO:0003735 P:GO:0009653 C:GO:0022625 P:GO:0006412	structural constituent of ribosome;anatomical structure morphogenesis;cytosolic large ribosomal subunit;translation	EC:3.6.5.3,
BT043670	HM5_1491	pre-b-cell leukemia transcription factor 2	1770	20	1.0E-0.0	82.95%	21	P:GO:0048741 P:GO:0030278 P:GO:0030901 P:GO:0048568 P:GO:0030325 P:GO:0006700 P:GO:0009952 C:GO:0005737 P:GO:0048706 F:GO:0046982 C:GO:0005667 P:GO:0008284 F:GO:0043565 F:GO:0003700 P:GO:0048538 P:GO:0060059 P:GO:0045944 P:GO:0009954 P:GO:0001658 P:GO:0007530 P:GO:0048536	skeletal muscle fiber development;regulation of ossification;midbrain development;embryonic organ development;adrenal gland development;C21-steroid hormone biosynthetic process;anterior/posterior pattern formation;cytoplasm;embryonic skeletal development;protein heterodimerization activity;transcription factor complex;positive regulation of cell proliferation;sequence-specific DNA binding;transcr…
BT043900	HM5_1492	solute carrier familymember 5	1443	20	1.0E-7.19235E-162	94.75%	6	C:GO:0005887 F:GO:0005488 C:GO:0005743 F:GO:0015207 C:GO:0005579 P:GO:0006839	integral to plasma membrane;binding;mitochondrial inner membrane;adenine transmembrane transporter activity;membrane attack complex;mitochondrial transport
BT043835	HM5_1514	myosin light chain 2	818	20	1.0E-3.19924E-79	97.35%	1	F:GO:0005509	calcium ion binding
BT043907	HM5_1535	fast myotomal muscle troponin-t-2	1011	20	1.0E-4.89638E-57	91.0%	0			-
BT043916	HM5_1564	voltage-dependent anion channel 2	1120	20	1.0E-4.70686E-152	93.3%	4	P:GO:0006820 F:GO:0008308 C:GO:0005579 C:GO:0005741	anion transport;voltage-gated anion channel activity;membrane attack complex;mitochondrial outer membrane
BT043671	HM5_1580	zinc finger protein 593	655	20	1.0E-1.13695E-61	76.6%	7	F:GO:0003676 P:GO:0000003 C:GO:0005622 P:GO:0009792 P:GO:0040010 F:GO:0008270 P:GO:0002119	nucleic acid binding;reproduction;intracellular;embryonic development ending in birth or egg hatching;positive regulation of growth rate;zinc ion binding;nematode larval development
BT043672	HM5_1614	heat shock 10kda protein 1 (chaperonin 10)	495	20	1.0E-2.33527E-49	90.9%	7	P:GO:0006457 F:GO:0051087 P:GO:0006919 F:GO:0005524 C:GO:0005759 F:GO:0051082 P:GO:0006986	protein folding;chaperone binding;caspase activation;ATP binding;mitochondrial matrix;unfolded protein binding;response to unfolded protein
BT043673	HM5_1670	ribosomal protein l18a	607	20	1.0E-1.35556E-100	95.4%	5	F:GO:0003735 F:GO:0003723 F:GO:0005515 C:GO:0022625 P:GO:0006412	structural constituent of ribosome;RNA binding;protein binding;cytosolic large ribosomal subunit;translation	EC:3.6.5.3,
BT043674	HM5_1678	guanidinoacetate n-methyltransferase	895	20	1.0E-4.21454E-139	86.45%	9	P:GO:0046500 P:GO:0007283 P:GO:0040014 P:GO:0009887 P:GO:0006601 P:GO:0046498 P:GO:0006936 F:GO:0030731 F:GO:0042803	S-adenosylmethionine metabolic process;spermatogenesis;regulation of multicellular organism growth;organ morphogenesis;creatine biosynthetic process;S-adenosylhomocysteine metabolic process;muscle contraction;guanidinoacetate N-methyltransferase activity;protein homodimerization activity	EC:2.1.1.2,
BT043817	HM5_1684	enolasebeta muscle	1553	20	1.0E-0.0	94.35%	4	C:GO:0000015 F:GO:0004634 F:GO:0000287 P:GO:0006096	phosphopyruvate hydratase complex;phosphopyruvate hydratase activity;magnesium ion binding;glycolysis	EC:4.2.1.11,
BT043675	HM5_1686	ribosomal protein sa	1096	20	1.0E-4.10428E-161	88.25%	7	P:GO:0030855 F:GO:0003735 P:GO:0007155 F:GO:0005055 C:GO:0022627 C:GO:0005634 P:GO:0006412	epithelial cell differentiation;structural constituent of ribosome;cell adhesion;laminin receptor activity;cytosolic small ribosomal subunit;nucleus;translation	EC:3.6.5.3,
BT043676	HM5_1696	protein phosphataseregulatorysubunit 1b	2426	17	1.0E-9.02658E-81	66.88235294117646%	6	C:GO:0005737 F:GO:0004860 P:GO:0007242 F:GO:0004865 P:GO:0007621 P:GO:0006350	cytoplasm;protein kinase inhibitor activity;intracellular signaling cascade;type 1 serine/threonine specific protein phosphatase inhibitor activity;negative regulation of female receptivity;transcription
BT043677	HM5_1701	h2a histonemember v	1120	20	1.0E-2.03351E-54	99.85%	5	C:GO:0000786 F:GO:0003677 P:GO:0006334 P:GO:0007275 C:GO:0001740	nucleosome;DNA binding;nucleosome assembly;multicellular organismal development;Barr body
BT043678	HM5_1713	tyrosine 3-monooxygenase tryptophan 5-monooxygenase activationbeta polypeptide	1793	20	1.0E-5.81124E-127	95.1%	5	F:GO:0019904 F:GO:0004497 C:GO:0042470 P:GO:0006605 C:GO:0048471	protein domain specific binding;monooxygenase activity;melanosome;protein targeting;perinuclear region of cytoplasm
BT043679	HM5_1726	kelch repeat and btbdomain containing 10	2204	20	1.0E-0.0	83.5%	10	P:GO:0006941 P:GO:0006281 C:GO:0005856 P:GO:0006928 P:GO:0031275 C:GO:0031143 F:GO:0003908 F:GO:0005515 P:GO:0006512 C:GO:0005737	striated muscle contraction;DNA repair;cytoskeleton;cell motility;regulation of lateral pseudopodium formation;pseudopodium;methylated-DNA-[protein]-cysteine S-methyltransferase activity;protein binding;ubiquitin cycle;cytoplasm	EC:2.1.1.63,
BT043848	HM5_1739	phosphoglycerate mutase 2	1110	20	1.0E-8.78547E-143	90.85%	7	F:GO:0004083 F:GO:0046538 P:GO:0006941 F:GO:0004082 P:GO:0006096 F:GO:0048037 F:GO:0042803	bisphosphoglycerate phosphatase activity;2,3-bisphosphoglycerate-dependent phosphoglycerate mutase activity;striated muscle contraction;bisphosphoglycerate mutase activity;glycolysis;cofactor binding;protein homodimerization activity	EC:3.1.3.13, EC:5.4.2.4,
BT043680	HM5_1743	troponinfast	1253	20	1.0E-4.79536E-71	80.15%	2	F:GO:0003674 C:GO:0005575		-
BT043681	HM5_1753	lsm12 homolog	1360	20	1.0E-9.71654E-97	87.0%	2	F:GO:0003674 C:GO:0005575		-
BT043828	HM5_1779	general transcription factor iipolypeptide 2	1645	20	1.0E-0.0	91.35%	9	P:GO:0009411 F:GO:0047485 P:GO:0006281 F:GO:0008270 P:GO:0006355 F:GO:0008135 F:GO:0003700 C:GO:0005634 F:GO:0003702	response to UV;protein N-terminus binding;DNA repair;zinc ion binding;regulation of transcription, DNA-dependent;translation factor activity, nucleic acid binding;transcription factor activity;nucleus;RNA polymerase II transcription factor activity
BT043682	HM5_1805	ribosomal protein l3-like	1369	20	1.0E-0.0	89.55%	4	C:GO:0005840 F:GO:0003723 F:GO:0003735 P:GO:0006412	ribosome;RNA binding;structural constituent of ribosome;translation	EC:3.6.5.3,
BT043925	HM5_1806	aonic interactionsrystal structure determination ofarvalbumin in four different ionic environments	752	20	1.0E-4.12065E-43	89.35%	4	F:GO:0005262 P:GO:0006816 F:GO:0005509 F:GO:0019855	calcium channel activity;calcium ion transport;calcium ion binding;calcium channel inhibitor activity
BT043879	HM5_1817	ribosomal protein p2	753	20	1.0E-3.41504E-29	82.45%	3	C:GO:0005840 F:GO:0003735 P:GO:0006414	ribosome;structural constituent of ribosome;translational elongation
BT043885	HM5_1821	ribosomal protein s23	496	20	1.0E-9.09838E-78	99.3%	5	F:GO:0045182 F:GO:0003735 F:GO:0003723 C:GO:0022627 P:GO:0006412	translation regulator activity;structural constituent of ribosome;RNA binding;cytosolic small ribosomal subunit;translation	EC:3.6.5.3,
BT043683	HM5_1828	ribosomal protein l4	1275	20	1.0E-0.0	96.05%	6	F:GO:0016491 F:GO:0003735 F:GO:0003723 F:GO:0005515 C:GO:0022625 P:GO:0006412	oxidoreductase activity;structural constituent of ribosome;RNA binding;protein binding;cytosolic large ribosomal subunit;translation	EC:3.6.5.3,
BT043684	HM5_1838	cold inducible rna binding protein variant 1	882	20	1.0E-2.83627E-39	85.05%	2	F:GO:0003676 F:GO:0000166	nucleic acid binding;nucleotide binding
BT043897	HM5_1863	ribosomal protein s6	799	20	1.0E-7.43807E-126	99.05%	9	P:GO:0042254 F:GO:0003735 F:GO:0003723 F:GO:0005515 P:GO:0042593 C:GO:0022627 C:GO:0005634 P:GO:0006412 C:GO:0048471	ribosome biogenesis and assembly;structural constituent of ribosome;RNA binding;protein binding;glucose homeostasis;cytosolic small ribosomal subunit;nucleus;translation;perinuclear region of cytoplasm	EC:3.6.5.3,
BT043685	HM5_1876	non-metastatic cellsproteinexpressed in	708	20	1.0E-7.34466E-84	90.95%	25	P:GO:0030879 P:GO:0007595 C:GO:0030027 F:GO:0004550 P:GO:0006241 P:GO:0045682 F:GO:0043015 C:GO:0005792 F:GO:0005525 P:GO:0006165 C:GO:0001726 C:GO:0005813 P:GO:0045618 P:GO:0006183 F:GO:0000287 P:GO:0006228 P:GO:0050679 F:GO:0004536 P:GO:0043388 C:GO:0005886 C:GO:0005625 C:GO:0005634 F:GO:0005524 P:GO:0043066 C:GO:0005739	mammary gland development;lactation;lamellipodium;nucleoside diphosphate kinase activity;CTP biosynthetic process;regulation of epidermis development;gamma-tubulin binding;microsome;GTP binding;nucleoside diphosphate phosphorylation;ruffle;centrosome;positive regulation of keratinocyte differentiation;GTP biosynthetic process;magnesium ion binding;UTP biosynthetic process;positive regulation of e…	EC:2.7.4.6,
BT043686	HM5_1878	acidic ribosomal phosphoprotein p0	1082	20	1.0E-1.9521E-147	92.15%	4	C:GO:0005840 P:GO:0042254 F:GO:0003735 P:GO:0006414	ribosome;ribosome biogenesis and assembly;structural constituent of ribosome;translational elongation
BT043687	HM5_1941	ras homolog genemember a	1224	20	1.0E-8.09808E-108	97.2%	43	C:GO:0005856 P:GO:0035121 F:GO:0004871 F:GO:0005525 P:GO:0045665 P:GO:0030838 P:GO:0043123 P:GO:0051927 P:GO:0016055 P:GO:0007160 P:GO:0045727 P:GO:0050773 C:GO:0005625 P:GO:0009612 P:GO:0043149 P:GO:0042346 P:GO:0031098 C:GO:0005829 C:GO:0005579 P:GO:0045785 P:GO:0043524 F:GO:0000287 P:GO:0043525 P:GO:0045471 P:GO:0007519 P:GO:0042074 P:GO:0043124 P:GO:0001666 P:GO:0043280 P:GO:0043200 C:GO:0005…	cytoskeleton;tail morphogenesis;signal transducer activity;GTP binding;negative regulation of neuron differentiation;positive regulation of actin filament polymerization;positive regulation of I-kappaB kinase/NF-kappaB cascade;negative regulation of calcium ion transport via voltage-gated calcium channel;Wnt receptor signaling pathway;cell-matrix adhesion;positive regulation of translation;regula…	EC:3.6.5.1, EC:3.6.5.2, EC:3.6.5.3, EC:3.6.5.4,
BT043926	HM5_1987	parvalbumin like 1	630	20	1.0E-6.19828E-46	80.9%	4	F:GO:0005262 P:GO:0006816 F:GO:0005509 F:GO:0019855	calcium channel activity;calcium ion transport;calcium ion binding;calcium channel inhibitor activity
BT043808	HM5_1996	eukaryotic translation elongation factor 1 delta (guanine nucleotide exchange protein)	1066	20	1.0E-1.01688E-132	76.9%	2	F:GO:0003746 P:GO:0006414	translation elongation factor activity;translational elongation
BT043933	HM5_2003	proteasome 26s non-atpase subunit 7	1456	20	1.0E-8.34441E-150	96.7%	3	C:GO:0005838 F:GO:0005515 C:GO:0005829	proteasome regulatory particle;protein binding;cytosol
BT043919	HM5_2005	zinc finger protein 9	1449	20	1.0E-4.18481E-93	83.4%	10	C:GO:0005829 F:GO:0003723 F:GO:0008270 P:GO:0045944 F:GO:0003700 F:GO:0003697 P:GO:0008284 P:GO:0006695 C:GO:0005783 C:GO:0005634	cytosol;RNA binding;zinc ion binding;positive regulation of transcription from RNA polymerase II promoter;transcription factor activity;single-stranded DNA binding;positive regulation of cell proliferation;cholesterol biosynthetic process;endoplasmic reticulum;nucleus
BT043688	HM5_2007	atph+mitochondrial f1gamma polypeptide 1	1286	20	1.0E-1.36911E-153	90.05%	6	C:GO:0045261 C:GO:0005753 F:GO:0046933 P:GO:0015986 F:GO:0046872 F:GO:0046961	proton-transporting ATP synthase complex, catalytic core F(1);mitochondrial proton-transporting ATP synthase complex;hydrogen ion transporting ATP synthase activity, rotational mechanism;ATP synthesis coupled proton transport;metal ion binding;hydrogen ion transporting ATPase activity, rotational mechanism	EC:3.6.3.14,
BT043892	HM5_2021	ribosomal protein s27	505	20	1.0E-4.89064E-45	97.55%	9	P:GO:0008283 F:GO:0003735 F:GO:0003723 F:GO:0005515 P:GO:0006829 P:GO:0007165 C:GO:0022627 F:GO:0008270 P:GO:0006412	cell proliferation;structural constituent of ribosome;RNA binding;protein binding;zinc ion transport;signal transduction;cytosolic small ribosomal subunit;zinc ion binding;translation	EC:3.6.5.3,
BT043876	HM5_2041	ribosomal protein l8	818	20	1.0E-2.48831E-140	98.4%	4	F:GO:0003735 C:GO:0022625 P:GO:0006412 F:GO:0019843	structural constituent of ribosome;cytosolic large ribosomal subunit;translation;rRNA binding	EC:3.6.5.3,
BT043689	HM5_2053	5-cytosolic iii	2312	20	1.0E-7.26859E-165	90.2%	7	F:GO:0008253 P:GO:0006213 F:GO:0008665 F:GO:0000287 P:GO:0009117 C:GO:0005783 F:GO:0000166	5'-nucleotidase activity;pyrimidine nucleoside metabolic process;2'-phosphotransferase activity;magnesium ion binding;nucleotide metabolic process;endoplasmic reticulum;nucleotide binding	EC:3.1.3.5,
BT043690	HM5_2058	thioredoxin-like 1	1358	20	1.0E-2.18661E-165	90.45%	7	P:GO:0045454 P:GO:0006915 C:GO:0005737 F:GO:0030508 P:GO:0007165 F:GO:0009055 P:GO:0006810	cell redox homeostasis;apoptosis;cytoplasm;thiol-disulfide exchange intermediate activity;signal transduction;electron carrier activity;transport
BT043829	HM5_2061	h1 histonemember 0	1424	20	1.0E-5.98154E-36	92.85%	5	C:GO:0000786 F:GO:0003677 P:GO:0006334 P:GO:0007076 C:GO:0005634	nucleosome;DNA binding;nucleosome assembly;mitotic chromosome condensation;nucleus
BT043691	HM5_2066	serpin peptidaseclade e (plasminogen activator inhibitor type 1)member 2	1880	20	1.0E-0.0	77.65%	6	P:GO:0030334 C:GO:0005615 F:GO:0004867 F:GO:0008201 P:GO:0007275 P:GO:0030162	regulation of cell migration;extracellular space;serine-type endopeptidase inhibitor activity;heparin binding;multicellular organismal development;regulation of proteolysis
BT043692	HM5_2133	glycogen synthase kinase binding protein	660	4	1.0E-1.72494E-81	85.0%	0			-
BT043693	HM5_2145	ribosomal protein l19	806	20	1.0E-3.94055E-66	98.75%	4	F:GO:0003735 F:GO:0003723 C:GO:0022625 P:GO:0006412	structural constituent of ribosome;RNA binding;cytosolic large ribosomal subunit;translation	EC:3.6.5.3,
BT043694	HM5_2164	actin related protein 2 3 complex subunit 2	1157	20	1.0E-7.89576E-150	96.9%	7	C:GO:0005737 P:GO:0006928 F:GO:0005200 C:GO:0005885 P:GO:0030833 F:GO:0003779 C:GO:0042995	cytoplasm;cell motility;structural constituent of cytoskeleton;Arp2/3 protein complex;regulation of actin filament polymerization;actin binding;cell projection
BT043695	HM5_2195	inhibitor of dna bindingdominant negative helix-loop-helix protein	1009	20	1.0E-3.59653E-68	78.35%	8	P:GO:0043433 P:GO:0007507 F:GO:0016564 P:GO:0030509 F:GO:0005515 P:GO:0045765 P:GO:0016481 C:GO:0005634	negative regulation of transcription factor activity;heart development;transcription repressor activity;BMP signaling pathway;protein binding;regulation of angiogenesis;negative regulation of transcription;nucleus
BT043696	HM5_2203	gabareceptor-associated protein	1254	20	1.0E-8.79078E-65	98.0%	14	F:GO:0050811 F:GO:0008017 C:GO:0005764 C:GO:0005875 P:GO:0000226 C:GO:0005874 C:GO:0000139 F:GO:0004872 P:GO:0006605 P:GO:0007268 C:GO:0015629 F:GO:0048487 C:GO:0005790 C:GO:0005886	GABA receptor binding;microtubule binding;lysosome;microtubule associated complex;microtubule cytoskeleton organization and biogenesis;microtubule;Golgi membrane;receptor activity;protein targeting;synaptic transmission;actin cytoskeleton;beta-tubulin binding;smooth endoplasmic reticulum;plasma membrane
BT043697	HM5_2230	calsequestrin skeletal muscle	2290	20	1.0E-0.0	84.9%	6	F:GO:0005262 P:GO:0006816 F:GO:0005509 C:GO:0033018 F:GO:0019855 C:GO:0005739	calcium channel activity;calcium ion transport;calcium ion binding;sarcoplasmic reticulum lumen;calcium channel inhibitor activity;mitochondrion
BT043698	HM5_2256	ribosomal protein l13	735	20	1.0E-7.84406E-92	92.5%	5	P:GO:0042254 F:GO:0003735 F:GO:0003723 C:GO:0022625 P:GO:0006412	ribosome biogenesis and assembly;structural constituent of ribosome;RNA binding;cytosolic large ribosomal subunit;translation	EC:3.6.5.3,
BT043699	HM5_2286	s-adenosylhomocysteine hydrolase	2031	20	1.0E-0.0	93.9%	15	C:GO:0005829 F:GO:0051287 F:GO:0005507 F:GO:0030554 P:GO:0042745 P:GO:0002439 P:GO:0007584 P:GO:0019510 F:GO:0042802 F:GO:0004013 F:GO:0043621 C:GO:0042470 P:GO:0006730 C:GO:0019717 C:GO:0005634	cytosol;NAD binding;copper ion binding;adenyl nucleotide binding;circadian sleep/wake cycle;chronic inflammatory response to antigenic stimulus;response to nutrient;S-adenosylhomocysteine catabolic process;identical protein binding;adenosylhomocysteinase activity;protein self-association;melanosome;one-carbon compound metabolic process;synaptosome;nucleus	EC:3.3.1.1,
BT043700	HM5_2305	eukaryotic translation initiation factor 4e binding protein 2	1781	20	1.0E-5.31993E-56	78.85%	7	F:GO:0030371 F:GO:0003743 P:GO:0008286 P:GO:0045947 P:GO:0019933 C:GO:0005737 F:GO:0008190	translation repressor activity;translation initiation factor activity;insulin receptor signaling pathway;negative regulation of translational initiation;cAMP-mediated signaling;cytoplasm;eukaryotic initiation factor 4E binding
BT043788	HM5_2320	aldolase a	1509	20	1.0E-0.0	88.65%	6	P:GO:0043627 F:GO:0005515 P:GO:0035094 P:GO:0006096 F:GO:0004332 P:GO:0009408	response to estrogen stimulus;protein binding;response to nicotine;glycolysis;fructose-bisphosphate aldolase activity;response to heat	EC:4.1.2.13,
BT043865	HM5_2338	ribosomal protein l21	553	20	1.0E-9.41515E-89	93.85%	5	P:GO:0042254 F:GO:0003735 F:GO:0003723 C:GO:0022625 P:GO:0006412	ribosome biogenesis and assembly;structural constituent of ribosome;RNA binding;cytosolic large ribosomal subunit;translation	EC:3.6.5.3,
BT043701	HM5_2357	tax1 (human t-cell leukemia virus type i) binding protein 1	2309	20	1.0E-0.0	59.7%	5	P:GO:0006916 P:GO:0006915 F:GO:0008270 F:GO:0005515 C:GO:0005622		-
BT043857	HM5_2366	proteasome26snon-13	1609	20	1.0E-0.0	90.65%	5	C:GO:0005829 P:GO:0007127 C:GO:0005838 F:GO:0005515 F:GO:0004175	cytosol;meiosis I;proteasome regulatory particle;protein binding;endopeptidase activity
BT043702	HM5_2390	protein arginine methyltransferase 1	2281	20	1.0E-0.0	97.05%	6	C:GO:0005737 P:GO:0006479 F:GO:0008170 F:GO:0005515 C:GO:0005634 P:GO:0007166	cytoplasm;protein amino acid methylation;N-methyltransferase activity;protein binding;nucleus;cell surface receptor linked signal transduction
BT043703	HM5_2392	n-acetyltransferase 9	1656	20	1.0E-1.86335E-124	79.4%	2	C:GO:0043234 F:GO:0008415	protein complex;acyltransferase activity
BT043704	HM5_2401	reticulon 4	1402	20	1.0E-7.50876E-100	83.2%	9	P:GO:0001525 C:GO:0030176 P:GO:0030517 C:GO:0043025 P:GO:0030334 C:GO:0042995 P:GO:0019987 F:GO:0005515 C:GO:0005635	angiogenesis;integral to endoplasmic reticulum membrane;negative regulation of axon extension;cell soma;regulation of cell migration;cell projection;negative regulation of anti-apoptosis;protein binding;nuclear envelope
BT043705	HM5_2425	superoxide dismutasesoluble	1160	20	1.0E-1.79913E-85	84.8%	57	F:GO:0005375 C:GO:0031410 F:GO:0051087 P:GO:0032287 F:GO:0016209 F:GO:0005507 P:GO:0001541 P:GO:0042542 P:GO:0002262 C:GO:0043234 C:GO:0005829 P:GO:0001895 P:GO:0051881 P:GO:0007605 P:GO:0040014 P:GO:0031667 C:GO:0043025 P:GO:0006749 P:GO:0043524 P:GO:0008217 C:GO:0005615 P:GO:0007283 P:GO:0060087 C:GO:0032839 P:GO:0045471 P:GO:0007569 P:GO:0060088 P:GO:0006916 P:GO:0045541 P:GO:0060052 P:GO:0050…	copper ion transmembrane transporter activity;cytoplasmic vesicle;chaperone binding;myelin maintenance in the peripheral nervous system;antioxidant activity;copper ion binding;ovarian follicle development;response to hydrogen peroxide;myeloid cell homeostasis;protein complex;cytosol;retina homeostasis;regulation of mitochondrial membrane potential;sensory perception of sound;regulation of multice…	EC:1.15.1.1,
BT043886	HM5_2463	ribosomal protein s26	428	20	1.0E-1.21952E-39	98.0%	5	F:GO:0003735 F:GO:0003723 F:GO:0005515 C:GO:0022627 P:GO:0006412	structural constituent of ribosome;RNA binding;protein binding;cytosolic small ribosomal subunit;translation	EC:3.6.5.3,
BT043781	HM5_2495	alphaskeletal muscle	1729	20	1.0E-0.0	99.1%	26	P:GO:0043460 P:GO:0008016 F:GO:0008307 P:GO:0016049 P:GO:0048545 F:GO:0043531 P:GO:0006915 P:GO:0055008 C:GO:0005625 P:GO:0045471 P:GO:0030240 P:GO:0055003 C:GO:0005865 C:GO:0031674 C:GO:0001725 F:GO:0005524 P:GO:0035050 F:GO:0003774 P:GO:0009991 F:GO:0005200 C:GO:0005884 P:GO:0042493 F:GO:0017022 P:GO:0043503 P:GO:0060048 P:GO:0009612	response to long exposure to lithium ion;regulation of heart contraction;structural constituent of muscle;cell growth;response to steroid hormone stimulus;ADP binding;apoptosis;cardiac muscle morphogensis;soluble fraction;response to ethanol;muscle thin filament assembly;cardiac myofibril assembly;striated muscle thin filament;I band;stress fiber;ATP binding;embryonic heart tube development;motor…
BT043706	HM5_2534	betaine-homocysteine methyltransferase	1940	20	1.0E-0.0	90.7%	8	P:GO:0009086 F:GO:0008270 P:GO:0006829 F:GO:0047150 P:GO:0050666 F:GO:0008898 C:GO:0005737 P:GO:0006479	methionine biosynthetic process;zinc ion binding;zinc ion transport;betaine-homocysteine S-methyltransferase activity;regulation of homocysteine metabolic process;homocysteine S-methyltransferase activity;cytoplasm;protein amino acid methylation	EC:2.1.1.5, EC:2.1.1.10,
BT043912	HM5_2544	ubiquitin a-52 residue ribosomal protein fusion product 1	481	20	1.0E-3.46259E-71	99.4%	5	C:GO:0005840 P:GO:0006464 F:GO:0003735 C:GO:0005634 P:GO:0006412	ribosome;protein modification process;structural constituent of ribosome;nucleus;translation	EC:3.6.5.3,
BT043707	HM5_2578	alpha 1b	1983	20	1.0E-0.0	97.1%	7	F:GO:0005200 P:GO:0007018 C:GO:0043234 F:GO:0005525 P:GO:0051258 F:GO:0003924 C:GO:0005874	structural constituent of cytoskeleton;microtubule-based movement;protein complex;GTP binding;protein polymerization;GTPase activity;microtubule	EC:3.6.5.1, EC:3.6.5.2, EC:3.6.5.3, EC:3.6.5.4,
BT043825	HM5_2585	glyceraldehyde-3-phosphate dehydrogenase	1352	20	1.0E-0.0	96.1%	4	C:GO:0005737 F:GO:0051287 P:GO:0006096 F:GO:0004365	cytoplasm;NAD binding;glycolysis;glyceraldehyde-3-phosphate dehydrogenase (phosphorylating) activity	EC:1.2.1.12,
BT043708	HM5_2590	bystin-like	2000	20	1.0E-0.0	86.0%	5	C:GO:0005737 P:GO:0007155 C:GO:0005634 P:GO:0007565 P:GO:0042254	cytoplasm;cell adhesion;nucleus;female pregnancy;ribosome biogenesis and assembly
BT043709	HM5_2665	adenosine kinase	2164	20	1.0E-0.0	89.3%	5	P:GO:0006166 P:GO:0009156 F:GO:0000287 C:GO:0005634 F:GO:0004001	purine ribonucleoside salvage;ribonucleoside monophosphate biosynthetic process;magnesium ion binding;nucleus;adenosine kinase activity	EC:2.7.1.20,
BT043710	HM5_2688	signal sequencebeta	1217	20	1.0E-1.91945E-85	98.15%	6	F:GO:0004872 C:GO:0005789 C:GO:0005615 F:GO:0005048 P:GO:0006613 C:GO:0016021	receptor activity;endoplasmic reticulum membrane;extracellular space;signal sequence binding;cotranslational protein targeting to membrane;integral to membrane
BT043711	HM5_2704	ubiquitin-conjugating enzyme e2k	1630	20	1.0E-2.56106E-102	96.5%	6	C:GO:0005737 F:GO:0005515 P:GO:0006511 P:GO:0006512 F:GO:0004842 P:GO:0051246	cytoplasm;protein binding;ubiquitin-dependent protein catabolic process;ubiquitin cycle;ubiquitin-protein ligase activity;regulation of protein metabolic process	EC:6.3.2.19,
BT043887	HM5_2709	ribosomal protein s26	437	20	1.0E-1.20423E-39	98.0%	5	F:GO:0003735 F:GO:0003723 F:GO:0005515 C:GO:0022627 P:GO:0006412	structural constituent of ribosome;RNA binding;protein binding;cytosolic small ribosomal subunit;translation	EC:3.6.5.3,
BT043712	HM5_2785	atph+mitochondrial f0subunit d	723	20	1.0E-2.51942E-87	81.7%	5	F:GO:0046933 C:GO:0005743 P:GO:0015986 C:GO:0045263 F:GO:0046961	hydrogen ion transporting ATP synthase activity, rotational mechanism;mitochondrial inner membrane;ATP synthesis coupled proton transport;proton-transporting ATP synthase complex, coupling factor F(o);hydrogen ion transporting ATPase activity, rotational mechanism	EC:3.6.3.14,
BT043791	HM5_2792	atph+mitochondrial f0subunit c3 (subunit 9)	970	20	1.0E-2.06622E-57	89.2%	6	F:GO:0046933 C:GO:0016021 P:GO:0015986 F:GO:0008289 C:GO:0045263 F:GO:0046961	hydrogen ion transporting ATP synthase activity, rotational mechanism;integral to membrane;ATP synthesis coupled proton transport;lipid binding;proton-transporting ATP synthase complex, coupling factor F(o);hydrogen ion transporting ATPase activity, rotational mechanism	EC:3.6.3.14,
BT043713	HM5_2802	chromosome 6 open reading frame 72	1852	20	1.0E-3.14946E-176	57.75%	2	C:GO:0016021 C:GO:0016020		-
BT043880	HM5_2814	ribosomal protein s14	532	20	1.0E-4.51684E-74	98.2%	8	P:GO:0006412 F:GO:0003723 F:GO:0003735 C:GO:0022627 P:GO:0030490 F:GO:0005515 P:GO:0000028 P:GO:0045892	translation;RNA binding;structural constituent of ribosome;cytosolic small ribosomal subunit;maturation of SSU-rRNA;protein binding;ribosomal small subunit assembly and maintenance;negative regulation of transcription, DNA-dependent	EC:3.6.5.3,
BT043921	HM5_2825	myosin light chain 1	1172	20	1.0E-1.44834E-82	91.55%	3	C:GO:0016459 F:GO:0005509 F:GO:0003774	myosin complex;calcium ion binding;motor activity
BT043714	HM5_2827	smt3 suppressor of mif two 3 homolog 1	1451	20	1.0E-7.98361E-52	92.65%	15	P:GO:0006281 P:GO:0016925 C:GO:0030425 P:GO:0043433 P:GO:0032880 C:GO:0045202 C:GO:0016607 C:GO:0005643 F:GO:0004842 C:GO:0016605 P:GO:0006512 F:GO:0008134 F:GO:0019789 P:GO:0016481 C:GO:0005737	DNA repair;protein sumoylation;dendrite;negative regulation of transcription factor activity;regulation of protein localization;synapse;nuclear speck;nuclear pore;ubiquitin-protein ligase activity;PML body;ubiquitin cycle;transcription factor binding;SUMO ligase activity;negative regulation of transcription;cytoplasm	EC:6.3.2.19,
BT043715	HM5_2844	ankyrin repeat and socs box-containing protein 12	1316	20	1.0E-3.82983E-175	80.2%	2	P:GO:0007242 P:GO:0006512	intracellular signaling cascade;ubiquitin cycle
BT043716	HM5_2909	proteasome26snon-6	1430	20	1.0E-0.0	94.95%	5	C:GO:0005829 F:GO:0016887 C:GO:0000502 F:GO:0005515 P:GO:0006510	cytosol;ATPase activity;proteasome complex;protein binding;ATP-dependent proteolysis
BT043717	HM5_2949	ubiquitin-conjugating enzyme e2 variant 2	1175	20	1.0E-5.71786E-79	95.2%	10	P:GO:0006282 P:GO:0000209 P:GO:0051246 F:GO:0005515 C:GO:0031372 P:GO:0008283 C:GO:0005737 F:GO:0019787 P:GO:0000729 C:GO:0005634	regulation of DNA repair;protein polyubiquitination;regulation of protein metabolic process;protein binding;UBC13-MMS2 complex;cell proliferation;cytoplasm;small conjugating protein ligase activity;DNA double-strand break processing;nucleus
BT043819	HM5_2952	ferritin heavy chain	947	20	1.0E-9.38048E-100	94.8%	7	P:GO:0006879 P:GO:0008285 F:GO:0008199 F:GO:0005515 F:GO:0004322 P:GO:0006826 P:GO:0006955	cellular iron ion homeostasis;negative regulation of cell proliferation;ferric iron binding;protein binding;ferroxidase activity;iron ion transport;immune response	EC:1.16.3.1,
BT043718	HM5_2958	secreted acidic cysteine rich glycoprotein	1726	20	1.0E-5.28364E-170	87.25%	5	F:GO:0005507 C:GO:0005615 C:GO:0005604 P:GO:0007169 F:GO:0005509	copper ion binding;extracellular space;basement membrane;transmembrane receptor protein tyrosine kinase signaling pathway;calcium ion binding
BT043911	HM5_2973	alpha 1a	1577	20	1.0E-0.0	99.1%	9	F:GO:0005200 P:GO:0007018 C:GO:0043234 F:GO:0005525 F:GO:0019904 P:GO:0051258 F:GO:0046982 F:GO:0003924 C:GO:0005874	structural constituent of cytoskeleton;microtubule-based movement;protein complex;GTP binding;protein domain specific binding;protein polymerization;protein heterodimerization activity;GTPase activity;microtubule	EC:3.6.5.1, EC:3.6.5.2, EC:3.6.5.3, EC:3.6.5.4,
BT043849	HM5_3002	phosphoglycerate mutase 2	1201	20	1.0E-2.18906E-142	91.0%	7	F:GO:0004083 F:GO:0046538 P:GO:0006941 F:GO:0004082 P:GO:0006096 F:GO:0048037 F:GO:0042803	bisphosphoglycerate phosphatase activity;2,3-bisphosphoglycerate-dependent phosphoglycerate mutase activity;striated muscle contraction;bisphosphoglycerate mutase activity;glycolysis;cofactor binding;protein homodimerization activity	EC:3.1.3.13, EC:5.4.2.4,
BT043719	HM5_3014	v-akt murine thymoma viral oncogene homolog 2	1699	20	1.0E-0.0	91.45%	8	P:GO:0006468 C:GO:0030027 C:GO:0005886 P:GO:0046328 F:GO:0005515 F:GO:0005524 C:GO:0005829 F:GO:0004674	protein amino acid phosphorylation;lamellipodium;plasma membrane;regulation of JNK cascade;protein binding;ATP binding;cytosol;protein serine/threonine kinase activity	EC:2.7.11,
BT043720	HM5_3017	proteasomealpha4	956	20	1.0E-8.27676E-128	98.85%	6	F:GO:0042802 C:GO:0005839 F:GO:0004298 P:GO:0006511 F:GO:0004866 C:GO:0005634	identical protein binding;proteasome core complex;threonine endopeptidase activity;ubiquitin-dependent protein catabolic process;endopeptidase inhibitor activity;nucleus	EC:3.4.25,
BT043721	HM5_3032	phosphatidylethanolamine-binding protein variant 1	777	20	1.0E-7.0817E-110	87.9%	5	C:GO:0005737 F:GO:0005524 F:GO:0004867 F:GO:0005515 F:GO:0008429	cytoplasm;ATP binding;serine-type endopeptidase inhibitor activity;protein binding;phosphatidylethanolamine binding
BT043722	HM5_3045	small glutamine-rich tetratricopeptide repeat-alpha	1809	20	1.0E-2.90169E-150	76.85%	2	F:GO:0005515 C:GO:0005737	protein binding;cytoplasm
BT043723	HM5_3046	interferon inducible mx protein	2105	20	1.0E-0.0	91.65%	3	C:GO:0005737 F:GO:0003924 F:GO:0005525	cytoplasm;GTPase activity;GTP binding	EC:3.6.5.1, EC:3.6.5.2, EC:3.6.5.3, EC:3.6.5.4,
BT043724	HM5_3051	creatine kinase	1560	20	1.0E-0.0	94.1%	1	F:GO:0016301	kinase activity
BT043868	HM5_3079	ribosomal protein l36a	388	20	1.0E-4.13103E-48	97.15%	5	C:GO:0022626 P:GO:0042254 F:GO:0003735 F:GO:0005515 P:GO:0006412	cytosolic ribosome;ribosome biogenesis and assembly;structural constituent of ribosome;protein binding;translation	EC:3.6.5.3,
BT043725	HM5_3081	ubiquinol-cytochrome c reductase core protein ii	1567	20	1.0E-0.0	82.25%	6	F:GO:0004222 F:GO:0005515 P:GO:0006810 P:GO:0006508 F:GO:0008270 C:GO:0005746	metalloendopeptidase activity;protein binding;transport;proteolysis;zinc ion binding;mitochondrial respiratory chain	EC:3.4.24,
BT043789	HM5_3082	aldolase a	1591	20	1.0E-0.0	90.35%	6	P:GO:0043627 F:GO:0005515 P:GO:0035094 P:GO:0006096 F:GO:0004332 P:GO:0009408	response to estrogen stimulus;protein binding;response to nicotine;glycolysis;fructose-bisphosphate aldolase activity;response to heat	EC:4.1.2.13,
BT043830	HM5_3095	h1 histonemember 0	984	20	1.0E-1.58019E-36	94.95%	5	C:GO:0000786 F:GO:0003677 P:GO:0006334 P:GO:0007076 C:GO:0005634	nucleosome;DNA binding;nucleosome assembly;mitotic chromosome condensation;nucleus
BT043802	HM5_3105	creatine kinase	1554	20	1.0E-0.0	94.1%	1	F:GO:0016301	kinase activity
BT043847	HM5_3152	phosducin-like 3	1286	20	1.0E-1.68531E-127	90.1%	4	C:GO:0005737 P:GO:0006915 P:GO:0007602 F:GO:0005515	cytoplasm;apoptosis;phototransduction;protein binding
BT043932	HM5_3191	vps20-associated 1 homolog	1560	20	1.0E-1.84572E-134	90.05%	2	F:GO:0003674 P:GO:0008150		-
BT043726	HM5_3218	thioredoxin interacting protein	2490	20	1.0E-0.0	78.8%	15	P:GO:0009749 P:GO:0043065 P:GO:0030216 F:GO:0004857 C:GO:0005758 F:GO:0005515 P:GO:0042127 P:GO:0032355 P:GO:0042493 P:GO:0032570 P:GO:0042542 P:GO:0006350 C:GO:0005634 P:GO:0051592 P:GO:0009612	response to glucose stimulus;positive regulation of apoptosis;keratinocyte differentiation;enzyme inhibitor activity;mitochondrial intermembrane space;protein binding;regulation of cell proliferation;response to estradiol stimulus;response to drug;response to progesterone stimulus;response to hydrogen peroxide;transcription;nucleus;response to calcium ion;response to mechanical stimulus
BT043727	HM5_3258	ribosomal protein s12	490	20	1.0E-1.37871E-70	97.65%	4	P:GO:0042254 F:GO:0003735 C:GO:0022627 P:GO:0006412	ribosome biogenesis and assembly;structural constituent of ribosome;cytosolic small ribosomal subunit;translation	EC:3.6.5.3,
BT043881	HM5_3268	ribosomal protein s14	532	20	1.0E-4.51722E-74	98.2%	8	P:GO:0006412 F:GO:0003723 F:GO:0003735 C:GO:0022627 P:GO:0030490 F:GO:0005515 P:GO:0000028 P:GO:0045892	translation;RNA binding;structural constituent of ribosome;cytosolic small ribosomal subunit;maturation of SSU-rRNA;protein binding;ribosomal small subunit assembly and maintenance;negative regulation of transcription, DNA-dependent	EC:3.6.5.3,
BT043728	HM6_0160	glycogen synthase kinase binding protein	1367	5	1.0E-1.28004E-88	78.8%	1	P:GO:0007275		-
BT043820	HM6_0222	ferritin heavy chain	934	20	1.0E-9.17318E-100	94.8%	7	P:GO:0006879 P:GO:0008285 F:GO:0008199 F:GO:0005515 F:GO:0004322 P:GO:0006826 P:GO:0006955	cellular iron ion homeostasis;negative regulation of cell proliferation;ferric iron binding;protein binding;ferroxidase activity;iron ion transport;immune response	EC:1.16.3.1,
BT043729	HM6_0229	ribosomal protein l5	1018	20	1.0E-5.30437E-160	95.95%	7	F:GO:0008097 F:GO:0003735 F:GO:0005515 C:GO:0022625 C:GO:0005634 P:GO:0006412 F:GO:0019843	5S rRNA binding;structural constituent of ribosome;protein binding;cytosolic large ribosomal subunit;nucleus;translation;rRNA binding	EC:3.6.5.3,
BT043922	HM6_0272	light polypeptide 3	887	20	1.0E-1.26345E-87	90.95%	11	F:GO:0003785 P:GO:0060048 C:GO:0016459 P:GO:0006942 F:GO:0005509 P:GO:0007519 P:GO:0055010 F:GO:0003774 C:GO:0031672 C:GO:0031674 P:GO:0007010	actin monomer binding;cardiac muscle contraction;myosin complex;regulation of striated muscle contraction;calcium ion binding;skeletal muscle development;ventricular cardiac muscle morphogenesis;motor activity;A band;I band;cytoskeleton organization and biogenesis
BT043797	HM6_0283	calmodulin variant 1	1488	20	1.0E-1.34587E-78	99.5%	13	P:GO:0043388 P:GO:0007049 F:GO:0005509 F:GO:0019855 P:GO:0007186 F:GO:0005262 P:GO:0006816 F:GO:0016301 C:GO:0005819 F:GO:0017022 C:GO:0005737 F:GO:0031997 C:GO:0005886	positive regulation of DNA binding;cell cycle;calcium ion binding;calcium channel inhibitor activity;G-protein coupled receptor protein signaling pathway;calcium channel activity;calcium ion transport;kinase activity;spindle;myosin binding;cytoplasm;N-terminal myristoylation domain binding;plasma membrane
BT043836	HM6_0296	myosin light chain 2	903	20	1.0E-3.82109E-79	97.35%	1	F:GO:0005509	calcium ion binding
BT043730	HM6_0306	pdlim7 protein	1126	20	1.0E-4.96964E-109	71.75%	9	C:GO:0030018 C:GO:0001726 P:GO:0006829 F:GO:0046872 P:GO:0045669 P:GO:0030036 C:GO:0001725 F:GO:0005515 P:GO:0001756	Z disc;ruffle;zinc ion transport;metal ion binding;positive regulation of osteoblast differentiation;actin cytoskeleton organization and biogenesis;stress fiber;protein binding;somitogenesis
BT043866	HM6_0309	ribosomal protein l26	508	20	1.0E-1.76679E-66	94.85%	6	P:GO:0042254 F:GO:0003735 F:GO:0003723 F:GO:0005515 C:GO:0022625 P:GO:0006412	ribosome biogenesis and assembly;structural constituent of ribosome;RNA binding;protein binding;cytosolic large ribosomal subunit;translation	EC:3.6.5.3,
BT043894	HM6_0318	ribosomal protein s3	867	20	1.0E-7.79522E-127	99.2%	5	F:GO:0003735 F:GO:0003723 F:GO:0005515 C:GO:0022627 P:GO:0006412	structural constituent of ribosome;RNA binding;protein binding;cytosolic small ribosomal subunit;translation	EC:3.6.5.3,
BT043908	HM6_0331	fast myotomal muscle troponin-t-2	712	20	1.0E-1.85601E-26	87.05%	0			-
BT043871	HM6_0333	ribosomal protein l37a	377	20	1.0E-1.59489E-47	98.95%	6	C:GO:0022626 P:GO:0042254 F:GO:0003735 F:GO:0005515 F:GO:0008270 P:GO:0006412	cytosolic ribosome;ribosome biogenesis and assembly;structural constituent of ribosome;protein binding;zinc ion binding;translation	EC:3.6.5.3,
BT043731	HM6_0340	ribosomal protein s10	587	20	1.0E-4.78845E-76	89.9%	5	F:GO:0003735 F:GO:0003723 F:GO:0005515 C:GO:0022627 P:GO:0006412	structural constituent of ribosome;RNA binding;protein binding;cytosolic small ribosomal subunit;translation	EC:3.6.5.3,
BT043732	HM6_0369	nuclear cap binding protein subunit20kda	923	20	1.0E-9.62296E-86	93.3%	8	P:GO:0006408 P:GO:0008380 F:GO:0005515 P:GO:0051028 F:GO:0000339 C:GO:0005634 P:GO:0046833 F:GO:0000166	snRNA export from nucleus;RNA splicing;protein binding;mRNA transport;RNA cap binding;nucleus;positive regulation of RNA export from nucleus;nucleotide binding
BT043733	HM6_0410	atph+mitochondrial f0subunit b1	978	20	1.0E-1.20235E-137	77.35%	6	F:GO:0046933 P:GO:0015986 F:GO:0005515 C:GO:0005759 F:GO:0046961 C:GO:0016469	hydrogen ion transporting ATP synthase activity, rotational mechanism;ATP synthesis coupled proton transport;protein binding;mitochondrial matrix;hydrogen ion transporting ATPase activity, rotational mechanism;proton-transporting two-sector ATPase complex	EC:3.6.3.14,
BT043793	HM6_0420	basic transcription factor 3	847	20	1.0E-1.16747E-71	96.7%	6	F:GO:0003702 F:GO:0005515 C:GO:0005667 F:GO:0003700 P:GO:0006366 P:GO:0006355	RNA polymerase II transcription factor activity;protein binding;transcription factor complex;transcription factor activity;transcription from RNA polymerase II promoter;regulation of transcription, DNA-dependent
BT043928	HM6_0422	myozenin 2	1299	20	1.0E-2.01563E-144	62.6%	3	C:GO:0030018 C:GO:0015629 F:GO:0005515	Z disc;actin cytoskeleton;protein binding
BT043734	HM6_0427	ribosomal protein l34	407	20	1.0E-8.09515E-60	99.15%	5	F:GO:0003735 F:GO:0003723 F:GO:0005515 C:GO:0022625 P:GO:0006412	structural constituent of ribosome;RNA binding;protein binding;cytosolic large ribosomal subunit;translation	EC:3.6.5.3,
BT043735	HM6_0442	succinate dehydrogenasesubunitiron sulfur	1285	20	1.0E-3.84939E-156	93.75%	10	F:GO:0051537 C:GO:0005743 F:GO:0009055 P:GO:0006879 P:GO:0006099 F:GO:0051539 F:GO:0051538 P:GO:0006826 F:GO:0008177 F:GO:0005506	2 iron, 2 sulfur cluster binding;mitochondrial inner membrane;electron carrier activity;cellular iron ion homeostasis;tricarboxylic acid cycle;4 iron, 4 sulfur cluster binding;3 iron, 4 sulfur cluster binding;iron ion transport;succinate dehydrogenase (ubiquinone) activity;iron ion binding	EC:1.3.5.1,
BT043814	HM6_0450	eukaryotic translation initiation factor 5a	1007	20	1.0E-2.30887E-83	93.9%	12	F:GO:0003743 P:GO:0019079 F:GO:0047485 C:GO:0005840 P:GO:0045948 P:GO:0006917 C:GO:0005642 P:GO:0006611 C:GO:0005643 F:GO:0017070 P:GO:0006406 P:GO:0008283	translation initiation factor activity;viral genome replication;protein N-terminus binding;ribosome;positive regulation of translational initiation;induction of apoptosis;annulate lamellae;protein export from nucleus;nuclear pore;U6 snRNA binding;mRNA export from nucleus;cell proliferation
BT043803	HM6_0478	cytochrome c oxidase subunit viia polypeptide 2 like	1238	20	1.0E-9.21294E-59	81.2%	5	F:GO:0009055 P:GO:0006118 C:GO:0016021 F:GO:0004129 C:GO:0005746	electron carrier activity;electron transport;integral to membrane;cytochrome-c oxidase activity;mitochondrial respiratory chain	EC:1.9.3.1,
BT043736	HM6_0489	ribosomal protein l17	603	20	1.0E-5.44173E-94	97.75%	5	F:GO:0004871 F:GO:0003735 P:GO:0043123 C:GO:0015934 P:GO:0006412	signal transducer activity;structural constituent of ribosome;positive regulation of I-kappaB kinase/NF-kappaB cascade;large ribosomal subunit;translation	EC:3.6.5.3,
BT043737	HM6_0509	protein fam18b	991	20	1.0E-2.55186E-111	84.55%	1	C:GO:0016021	integral to membrane
BT043738	HM6_0517	eukaryotic translation initiation factorsubunit e	1513	20	1.0E-0.0	96.05%	6	F:GO:0003743 P:GO:0043010 C:GO:0005852 F:GO:0005515 P:GO:0006446 P:GO:0048703	translation initiation factor activity;camera-type eye development;eukaryotic translation initiation factor 3 complex;protein binding;regulation of translational initiation;embryonic viscerocranium morphogenesis
BT043826	HM6_0534	glyceraldehyde-3-phosphate dehydrogenase	1329	20	1.0E-0.0	96.1%	4	C:GO:0005737 F:GO:0051287 P:GO:0006096 F:GO:0004365	cytoplasm;NAD binding;glycolysis;glyceraldehyde-3-phosphate dehydrogenase (phosphorylating) activity	EC:1.2.1.12,
BT043739	HM6_0552	ribosomal protein l29	330	20	1.0E-2.21706E-25	94.4%	3	C:GO:0005840 F:GO:0003735 P:GO:0006412	ribosome;structural constituent of ribosome;translation	EC:3.6.5.3,
BT043934	HM6_0556	proteasome 26s non-atpase subunit 7	1556	20	1.0E-5.50254E-147	96.9%	3	C:GO:0005838 F:GO:0005515 C:GO:0005829	proteasome regulatory particle;protein binding;cytosol
BT043832	HM6_0589	isocitrate dehydrogenase 2 (nadp+)mitochondrial	1835	20	1.0E-0.0	91.55%	7	F:GO:0030145 C:GO:0005743 P:GO:0006950 F:GO:0004450 F:GO:0000287 P:GO:0006099 P:GO:0006097	manganese ion binding;mitochondrial inner membrane;response to stress;isocitrate dehydrogenase (NADP+) activity;magnesium ion binding;tricarboxylic acid cycle;glyoxylate cycle	EC:1.1.1.42,
BT043740	HM6_0591	ribosomal protein l28	479	20	1.0E-5.03403E-62	95.4%	6	P:GO:0042254 F:GO:0003735 F:GO:0003723 F:GO:0005515 C:GO:0022625 P:GO:0006412	ribosome biogenesis and assembly;structural constituent of ribosome;RNA binding;protein binding;cytosolic large ribosomal subunit;translation	EC:3.6.5.3,
BT043806	HM6_0596	endothelial differentiation-related factor 1	1620	20	1.0E-2.41914E-68	92.6%	14	P:GO:0019216 P:GO:0043388 F:GO:0005516 P:GO:0006355 F:GO:0043565 F:GO:0003700 P:GO:0045446 P:GO:0031564 P:GO:0007275 F:GO:0004402 F:GO:0003713 C:GO:0005669 C:GO:0005737 F:GO:0008168	regulation of lipid metabolic process;positive regulation of DNA binding;calmodulin binding;regulation of transcription, DNA-dependent;sequence-specific DNA binding;transcription factor activity;endothelial cell differentiation;transcription antitermination;multicellular organismal development;histone acetyltransferase activity;transcription coactivator activity;transcription factor TFIID complex…	EC:2.3.1.48, EC:2.1.1,
BT043741	HM6_0605	malignant t cell amplified sequence 1	840	20	1.0E-3.67099E-102	96.4%	2	P:GO:0008284 F:GO:0003723	positive regulation of cell proliferation;RNA binding
BT043742	HM6_0629	pyruvate dehydrogenaseisozyme 3	2180	20	1.0E-0.0	88.35%	7	F:GO:0000155 P:GO:0018106 C:GO:0005759 P:GO:0006006 F:GO:0005524 P:GO:0007165 F:GO:0004740	two-component sensor activity;peptidyl-histidine phosphorylation;mitochondrial matrix;glucose metabolic process;ATP binding;signal transduction;pyruvate dehydrogenase (acetyl-transferring) kinase activity	EC:2.7.11.2,
BT043743	HM6_0632	density-regulated protein	974	20	1.0E-6.60494E-96	80.6%	2	P:GO:0006413 F:GO:0003743	translational initiation;translation initiation factor activity
BT043744	HM6_0646	ribosomal protein l12	637	20	1.0E-7.79011E-89	93.65%	7	C:GO:0005730 C:GO:0022626 P:GO:0042254 F:GO:0003735 F:GO:0003723 F:GO:0005515 P:GO:0006412	nucleolus;cytosolic ribosome;ribosome biogenesis and assembly;structural constituent of ribosome;RNA binding;protein binding;translation	EC:3.6.5.3,
BT043745	HM6_0651	testis enhanced gene transcript	1063	20	1.0E-3.17602E-102	86.85%	6	P:GO:0007283 C:GO:0005887 C:GO:0005626 C:GO:0005634 P:GO:0043066 C:GO:0005783	spermatogenesis;integral to plasma membrane;insoluble fraction;nucleus;negative regulation of apoptosis;endoplasmic reticulum
BT043746	HM6_0667	rna binding motif protein 8a	1029	20	1.0E-1.83855E-83	97.8%	9	C:GO:0005737 P:GO:0008380 F:GO:0003729 C:GO:0005681 F:GO:0005515 P:GO:0000184 P:GO:0051028 P:GO:0006397 F:GO:0000166	cytoplasm;RNA splicing;mRNA binding;spliceosome;protein binding;mRNA catabolic process, nonsense-mediated decay;mRNA transport;mRNA processing;nucleotide binding
BT043747	HM6_0706	parvalbumin 2	637	20	1.0E-5.1083E-48	86.15%	4	F:GO:0005262 P:GO:0006816 F:GO:0005509 F:GO:0019855	calcium channel activity;calcium ion transport;calcium ion binding;calcium channel inhibitor activity
BT043748	HM6_0729	heat shock protein 25 variant 1	909	20	1.0E-1.10028E-118	66.35%	4	C:GO:0048471 F:GO:0005515 C:GO:0005625 P:GO:0009408	perinuclear region of cytoplasm;protein binding;soluble fraction;response to heat
BT043867	HM6_0747	ribosomal protein l26	488	20	1.0E-1.53814E-66	94.85%	6	P:GO:0042254 F:GO:0003735 F:GO:0003723 F:GO:0005515 C:GO:0022625 P:GO:0006412	ribosome biogenesis and assembly;structural constituent of ribosome;RNA binding;protein binding;cytosolic large ribosomal subunit;translation	EC:3.6.5.3,
BT043794	HM6_0748	basic transcription factor 3	796	20	1.0E-1.04701E-71	96.8%	6	F:GO:0003702 F:GO:0005515 C:GO:0005667 F:GO:0003700 P:GO:0006366 P:GO:0006355	RNA polymerase II transcription factor activity;protein binding;transcription factor complex;transcription factor activity;transcription from RNA polymerase II promoter;regulation of transcription, DNA-dependent
BT043749	HM6_0779	cytochrome c oxidase subunit iv isoform 1	709	20	1.0E-1.74396E-93	81.7%	6	F:GO:0005515 C:GO:0005751 P:GO:0006118 P:GO:0001666 C:GO:0016021 F:GO:0004129	protein binding;mitochondrial respiratory chain complex IV;electron transport;response to hypoxia;integral to membrane;cytochrome-c oxidase activity	EC:1.9.3.1,
BT043750	HM6_0807	proteasomebeta type 3	827	20	1.0E-3.45911E-113	97.0%	7	C:GO:0005839 P:GO:0045454 F:GO:0005515 P:GO:0006511 F:GO:0004298 F:GO:0016853 C:GO:0005634	proteasome core complex;cell redox homeostasis;protein binding;ubiquitin-dependent protein catabolic process;threonine endopeptidase activity;isomerase activity;nucleus	EC:3.4.25,
BT043896	HM6_0818	ribosomal protein s5	700	20	1.0E-7.31662E-113	97.05%	5	P:GO:0042254 F:GO:0003735 F:GO:0003723 C:GO:0022627 P:GO:0006412	ribosome biogenesis and assembly;structural constituent of ribosome;RNA binding;cytosolic small ribosomal subunit;translation	EC:3.6.5.3,
BT043751	HM6_0825	ribosomal protein s25	528	20	1.0E-3.78516E-41	97.2%	5	F:GO:0003735 F:GO:0003723 F:GO:0005515 C:GO:0022627 P:GO:0006412	structural constituent of ribosome;RNA binding;protein binding;cytosolic small ribosomal subunit;translation	EC:3.6.5.3,
BT043923	HM6_0852	light polypeptide 3	883	20	1.0E-1.63993E-87	90.9%	15	P:GO:0002026 F:GO:0003785 F:GO:0008307 C:GO:0005859 F:GO:0005509 P:GO:0007010 C:GO:0031672 P:GO:0006942 P:GO:0055010 C:GO:0031674 F:GO:0032038 P:GO:0032781 F:GO:0003774 P:GO:0007519 P:GO:0060048	regulation of the force of heart contraction;actin monomer binding;structural constituent of muscle;muscle myosin complex;calcium ion binding;cytoskeleton organization and biogenesis;A band;regulation of striated muscle contraction;ventricular cardiac muscle morphogenesis;I band;myosin II heavy chain binding;positive regulation of ATPase activity;motor activity;skeletal muscle development;cardiac…
BT043869	HM6_0873	ribosomal protein l36a	393	20	1.0E-2.40248E-48	95.8%	5	C:GO:0022626 P:GO:0042254 F:GO:0003735 F:GO:0005515 P:GO:0006412	cytosolic ribosome;ribosome biogenesis and assembly;structural constituent of ribosome;protein binding;translation	EC:3.6.5.3,
BT043752	HM6_0874	ribosomal protein l38	349	20	1.0E-2.40261E-19	98.65%	5	F:GO:0003735 F:GO:0003723 F:GO:0005515 C:GO:0022625 P:GO:0006412	structural constituent of ribosome;RNA binding;protein binding;cytosolic large ribosomal subunit;translation	EC:3.6.5.3,
BT043753	HM6_0879	ribosomal protein l6	822	20	1.0E-6.90452E-122	90.55%	6	F:GO:0003677 F:GO:0003735 F:GO:0003723 C:GO:0022625 P:GO:0006412 P:GO:0006355	DNA binding;structural constituent of ribosome;RNA binding;cytosolic large ribosomal subunit;translation;regulation of transcription, DNA-dependent	EC:3.6.5.3,
BT043837	HM6_0914	myosin light chain 2	820	20	1.0E-3.2221E-79	97.35%	1	F:GO:0005509	calcium ion binding
BT043754	HM6_0917	small subunit 1	1288	20	1.0E-4.31008E-123	83.5%	7	C:GO:0005737 P:GO:0008284 C:GO:0005886 F:GO:0004198 F:GO:0005509 P:GO:0006508 F:GO:0046982	cytoplasm;positive regulation of cell proliferation;plasma membrane;calcium-dependent cysteine-type endopeptidase activity;calcium ion binding;proteolysis;protein heterodimerization activity
BT043909	HM6_0953	fast myotomal muscle troponin-t-2	979	20	1.0E-2.17214E-54	91.8%	0			-
BT043804	HM6_0979	cytochrome csubunit viia 2	463	20	1.0E-5.02342E-38	80.85%	5	F:GO:0009055 P:GO:0006118 C:GO:0016021 F:GO:0004129 C:GO:0005746	electron carrier activity;electron transport;integral to membrane;cytochrome-c oxidase activity;mitochondrial respiratory chain	EC:1.9.3.1,
BT043755	HM6_0985	ribosomal protein l3	1309	20	1.0E-0.0	96.1%	6	C:GO:0005730 F:GO:0003735 F:GO:0003723 F:GO:0005515 C:GO:0022625 P:GO:0006412	nucleolus;structural constituent of ribosome;RNA binding;protein binding;cytosolic large ribosomal subunit;translation	EC:3.6.5.3,
BT043853	HM6_0990	proteasomealpha type 6	961	20	1.0E-2.05602E-134	96.35%	7	C:GO:0005839 F:GO:0003723 F:GO:0005515 F:GO:0004298 P:GO:0006511 F:GO:0004866 C:GO:0005634	proteasome core complex;RNA binding;protein binding;threonine endopeptidase activity;ubiquitin-dependent protein catabolic process;endopeptidase inhibitor activity;nucleus	EC:3.4.25,
BT043756	HM6_0991	fau	542	20	1.0E-4.69136E-58	89.6%	5	P:GO:0006464 F:GO:0003735 F:GO:0005515 C:GO:0022627 P:GO:0006412	protein modification process;structural constituent of ribosome;protein binding;cytosolic small ribosomal subunit;translation	EC:3.6.5.3,
BT043898	HM6_1011	ribosomal protein s6	813	20	1.0E-7.71561E-126	99.05%	9	P:GO:0042254 F:GO:0003735 F:GO:0003723 F:GO:0005515 P:GO:0042593 C:GO:0022627 C:GO:0005634 P:GO:0006412 C:GO:0048471	ribosome biogenesis and assembly;structural constituent of ribosome;RNA binding;protein binding;glucose homeostasis;cytosolic small ribosomal subunit;nucleus;translation;perinuclear region of cytoplasm	EC:3.6.5.3,
BT043913	HM6_1015	ubiquitin a-52 residue ribosomal protein fusion product 1	472	20	1.0E-7.31698E-69	99.3%	13	P:GO:0006412 P:GO:0006511 P:GO:0006510 P:GO:0006355 F:GO:0003735 P:GO:0042254 F:GO:0005515 P:GO:0006512 P:GO:0006325 C:GO:0005811 P:GO:0006950 C:GO:0022625 C:GO:0005634	translation;ubiquitin-dependent protein catabolic process;ATP-dependent proteolysis;regulation of transcription, DNA-dependent;structural constituent of ribosome;ribosome biogenesis and assembly;protein binding;ubiquitin cycle;establishment and/or maintenance of chromatin architecture;lipid particle;response to stress;cytosolic large ribosomal subunit;nucleus	EC:3.6.5.3,
BT043882	HM6_1019	ribosomal protein s15a	454	20	1.0E-3.2687E-69	99.7%	5	F:GO:0003735 F:GO:0003723 F:GO:0005515 C:GO:0022627 P:GO:0006412	structural constituent of ribosome;RNA binding;protein binding;cytosolic small ribosomal subunit;translation	EC:3.6.5.3,
BT043757	HM6_1028	tgf beta-inducible nuclear protein 1	1308	20	1.0E-1.04326E-148	96.65%	3	P:GO:0006364 C:GO:0030529 C:GO:0005634	rRNA processing;ribonucleoprotein complex;nucleus
BT043792	HM6_1034	atph+mitochondrial f0subunit c3 (subunit 9)	938	20	1.0E-1.64736E-56	89.85%	12	P:GO:0006097 F:GO:0008553 F:GO:0046933 C:GO:0031966 C:GO:0016021 P:GO:0015986 F:GO:0008289 C:GO:0045263 P:GO:0006099 F:GO:0004450 F:GO:0005515 F:GO:0046961	glyoxylate cycle;hydrogen-exporting ATPase activity, phosphorylative mechanism;hydrogen ion transporting ATP synthase activity, rotational mechanism;mitochondrial membrane;integral to membrane;ATP synthesis coupled proton transport;lipid binding;proton-transporting ATP synthase complex, coupling factor F(o);tricarboxylic acid cycle;isocitrate dehydrogenase (NADP+) activity;protein binding;hydroge…	EC:3.6.3.6, EC:3.6.3.14, EC:1.1.1.42,
BT043758	HM6_1045	s100 calcium binding protein v2-like	1022	5	1.0E-4.81257E-52	81.8%	0			-
BT043883	HM6_1067	ribosomal protein s15	490	20	1.0E-2.61851E-45	97.35%	5	P:GO:0042254 F:GO:0003735 F:GO:0005515 C:GO:0022627 P:GO:0006412	ribosome biogenesis and assembly;structural constituent of ribosome;protein binding;cytosolic small ribosomal subunit;translation	EC:3.6.5.3,
BT043759	HM6_1069	high-mobility group box 2	1052	20	1.0E-2.83324E-87	88.15%	15	F:GO:0003690 P:GO:0006357 C:GO:0000228 P:GO:0006268 F:GO:0008289 F:GO:0008301 P:GO:0007399 C:GO:0000785 F:GO:0003700 P:GO:0006334 C:GO:0000793 C:GO:0048471 F:GO:0003697 P:GO:0006288 P:GO:0048015	double-stranded DNA binding;regulation of transcription from RNA polymerase II promoter;nuclear chromosome;DNA unwinding during replication;lipid binding;DNA bending activity;nervous system development;chromatin;transcription factor activity;nucleosome assembly;condensed chromosome;perinuclear region of cytoplasm;single-stranded DNA binding;base-excision repair, DNA ligation;phosphoinositide-medi…
BT043760	HM6_1087	chromosome 20 open reading frame 149	726	18	1.0E-1.60739E-57	75.66666666666667%	0			-
BT043761	HM6_1089	eukaryotic translation initiation factorsubunit m	1286	20	1.0E-0.0	93.4%	3	P:GO:0006412 F:GO:0005515 F:GO:0003743	translation;protein binding;translation initiation factor activity	EC:3.6.5.3,
BT043762	HM6_1096	cytochrome c oxidase subunit vb	549	20	1.0E-9.64203E-62	85.8%	4	C:GO:0005743 P:GO:0006118 F:GO:0008270 F:GO:0004129	mitochondrial inner membrane;electron transport;zinc ion binding;cytochrome-c oxidase activity	EC:1.9.3.1,
BT043763	HM6_1110	serine incorporator 1	2213	20	1.0E-0.0	89.6%	12	P:GO:0006278 C:GO:0016021 P:GO:0051347 F:GO:0003964 P:GO:0015825 F:GO:0005515 P:GO:0006665 P:GO:0006658 C:GO:0005789 P:GO:0008654 F:GO:0015194 C:GO:0005886	RNA-dependent DNA replication;integral to membrane;positive regulation of transferase activity;RNA-directed DNA polymerase activity;L-serine transport;protein binding;sphingolipid metabolic process;phosphatidylserine metabolic process;endoplasmic reticulum membrane;phospholipid biosynthetic process;L-serine transmembrane transporter activity;plasma membrane	EC:2.7.7.49,
BT043930	HM6_1114	60s acidic ribosomal protein p1	508	20	1.0E-3.25714E-28	94.15%	5	F:GO:0003735 F:GO:0003723 F:GO:0005515 C:GO:0022625 P:GO:0006414	structural constituent of ribosome;RNA binding;protein binding;cytosolic large ribosomal subunit;translational elongation
BT043920	HM6_1154	zinc finger protein 9	1435	20	1.0E-1.73272E-91	74.7%	10	C:GO:0005829 F:GO:0003723 F:GO:0008270 P:GO:0045944 F:GO:0003700 F:GO:0003697 P:GO:0008284 P:GO:0006695 C:GO:0005783 C:GO:0005634	cytosol;RNA binding;zinc ion binding;positive regulation of transcription from RNA polymerase II promoter;transcription factor activity;single-stranded DNA binding;positive regulation of cell proliferation;cholesterol biosynthetic process;endoplasmic reticulum;nucleus
BT043764	HM6_1177	inosine triphosphatase (nucleoside triphosphate pyrophosphatase)	1192	20	1.0E-1.15561E-119	88.25%	4	F:GO:0047429 P:GO:0009117 C:GO:0005737 F:GO:0000287	nucleoside-triphosphate diphosphatase activity;nucleotide metabolic process;cytoplasm;magnesium ion binding	EC:3.6.1.19,
BT043872	HM6_1178	ribosomal protein l37a	366	20	1.0E-1.56016E-47	98.95%	6	C:GO:0022626 P:GO:0042254 F:GO:0003735 F:GO:0005515 F:GO:0008270 P:GO:0006412	cytosolic ribosome;ribosome biogenesis and assembly;structural constituent of ribosome;protein binding;zinc ion binding;translation	EC:3.6.5.3,
BT043765	HM6_1182	1600014c10rik protein	849	20	1.0E-2.63658E-47	79.95%	1	C:GO:0005579	membrane attack complex
BT043766	HM6_1184	ribosomal protein s8	685	20	1.0E-5.33063E-113	95.85%	5	P:GO:0042254 F:GO:0003735 F:GO:0003723 F:GO:0005515 C:GO:0022627	ribosome biogenesis and assembly;structural constituent of ribosome;RNA binding;protein binding;cytosolic small ribosomal subunit
BT043767	HM6_1185	ribosomal protein l5	1040	20	1.0E-1.17836E-170	95.35%	7	F:GO:0008097 F:GO:0003735 F:GO:0005515 C:GO:0022625 C:GO:0005634 P:GO:0006412 F:GO:0019843	5S rRNA binding;structural constituent of ribosome;protein binding;cytosolic large ribosomal subunit;nucleus;translation;rRNA binding	EC:3.6.5.3,
BT043768	HM6_1192	ribosomal protein s20	446	20	1.0E-5.66055E-61	97.95%	5	F:GO:0003735 F:GO:0003723 F:GO:0005515 C:GO:0022627 P:GO:0006412	structural constituent of ribosome;RNA binding;protein binding;cytosolic small ribosomal subunit;translation	EC:3.6.5.3,
BT043769	HM6_1193	cop9 constitutive photomorphogenic homolog subunit 3	1636	20	1.0E-0.0	97.05%	6	C:GO:0005737 P:GO:0001701 F:GO:0005515 P:GO:0007165 C:GO:0008180 P:GO:0009416	cytoplasm;in utero embryonic development;protein binding;signal transduction;signalosome;response to light stimulus
BT043770	HM6_1206	cofilin 2	1532	20	1.0E-6.05283E-90	92.8%	13	P:GO:0007266 P:GO:0001842 P:GO:0001755 P:GO:0006916 F:GO:0003779 P:GO:0030836 P:GO:0007015 P:GO:0045792 P:GO:0030010 C:GO:0016363 C:GO:0030864 P:GO:0006606 P:GO:0030030	Rho protein signal transduction;neural fold formation;neural crest cell migration;anti-apoptosis;actin binding;positive regulation of actin filament depolymerization;actin filament organization;negative regulation of cell size;establishment of cell polarity;nuclear matrix;cortical actin cytoskeleton;protein import into nucleus;cell projection organization and biogenesis
BT043771	HM6_1209	ubiquitin a-52 residue ribosomal protein fusion product 1	482	20	1.0E-3.03337E-67	99.3%	5	C:GO:0005840 P:GO:0006464 F:GO:0003735 C:GO:0005634 P:GO:0006412	ribosome;protein modification process;structural constituent of ribosome;nucleus;translation	EC:3.6.5.3,
BT043772	HM6_1211	triosephosphate isomerase	1383	20	1.0E-1.46825E-140	89.75%	6	P:GO:0006094 P:GO:0006633 F:GO:0004807 P:GO:0006098 P:GO:0006096 P:GO:0019682	gluconeogenesis;fatty acid biosynthetic process;triose-phosphate isomerase activity;pentose-phosphate shunt;glycolysis;glyceraldehyde-3-phosphate metabolic process	EC:5.3.1.1,
BT043843	HM6_1214	myosin light chain 3	989	20	1.0E-1.12516E-74	89.55%	3	C:GO:0016459 F:GO:0005509 F:GO:0003774	myosin complex;calcium ion binding;motor activity
BT043773	HM6_1220	zincan1-type domain 5	991	20	1.0E-2.09726E-97	80.4%	3	P:GO:0006829 F:GO:0003677 F:GO:0008270	zinc ion transport;DNA binding;zinc ion binding
BT043774	HM6_1231	fk506 binding protein 2	1076	20	1.0E-1.41918E-65	95.25%	6	C:GO:0005789 C:GO:0005615 P:GO:0006457 F:GO:0005528 F:GO:0005515 F:GO:0003755	endoplasmic reticulum membrane;extracellular space;protein folding;FK506 binding;protein binding;peptidyl-prolyl cis-trans isomerase activity	EC:5.2.1.8,
BT043775	HM6_1240	ribosomal protein s3a	852	20	1.0E-1.51331E-143	98.05%	8	P:GO:0006413 F:GO:0003723 P:GO:0006917 F:GO:0003735 P:GO:0042254 C:GO:0022627 F:GO:0005515 C:GO:0005634	translational initiation;RNA binding;induction of apoptosis;structural constituent of ribosome;ribosome biogenesis and assembly;cytosolic small ribosomal subunit;protein binding;nucleus
BT043776	HM6_1255	zgc:172187 protein	910	20	1.0E-2.98941E-124	99.65%	1	P:GO:0006464	protein modification process
BT043870	HM6_1261	ribosomal protein l36a	411	20	1.0E-4.13356E-48	96.65%	5	C:GO:0022626 P:GO:0042254 F:GO:0003735 F:GO:0005515 P:GO:0006412	cytosolic ribosome;ribosome biogenesis and assembly;structural constituent of ribosome;protein binding;translation	EC:3.6.5.3,
BT043777	HM6_1262	ribosomal protein l22	459	20	1.0E-1.0167E-38	99.0%	6	F:GO:0008201 P:GO:0042254 F:GO:0003735 F:GO:0003723 C:GO:0022625 P:GO:0006412	heparin binding;ribosome biogenesis and assembly;structural constituent of ribosome;RNA binding;cytosolic large ribosomal subunit;translation	EC:3.6.5.3,
BT043778	HM6_1275	fructose--bisphosphatase 2	1181	20	1.0E-0.0	88.0%	4	F:GO:0004331 F:GO:0042132 P:GO:0006000 P:GO:0006094	fructose-2,6-bisphosphate 2-phosphatase activity;fructose-bisphosphatase activity;fructose metabolic process;gluconeogenesis	EC:3.1.3.46, EC:3.1.3.11,
