# Supplementary material for: Characterization of full-length sequenced cDNA inserts (FLIcs) from Atlantic salmon (Salmo salar)
Source: BMC Genomics. 2009 Oct 30;10:502. doi: 10.1186/1471-2164-10-502 (PMC2774873; doi:10.1186/1471-2164-10-502)
Supplement: Additional file 2 — Contains complete dataset from the partial CDS FLIcs with GenBank accession numbers, sequence descriptions, cDNA clone reference numbers, GO terms and enzyme codes. [file 1471-2164-10-502-S2.xls]

## Sheet: Sheet1
Genbank	Clone Id	seq description	length	#hits	min. eValue	sim mean	#GOs	#GO IDs	GOTerms	Enzyme
BT044054	HM4_0154	ribosomal proteinx-linked	857	20	1.0E-2.7143E-148	95.45%	8	P:GO:0042254 P:GO:0008283 F:GO:0003735 P:GO:0007275 P:GO:0051726 C:GO:0022627 P:GO:0006412 F:GO:0019843	ribosome biogenesis and assembly;cell proliferation;structural constituent of ribosome;multicellular organismal development;regulation of cell cycle;cytosolic small ribosomal subunit;translation;rRNA binding	EC:3.6.5.3,
BT044051	HM4_0164	btbdomain containing 10	1482	20	1.0E-6.34508E-161	94.4%	5	C:GO:0008076 F:GO:0005249 F:GO:0005515 P:GO:0006813 C:GO:0005634	voltage-gated potassium channel complex;voltage-gated potassium channel activity;protein binding;potassium ion transport;nucleus
BT044052	HM4_0531	aminecopper containing 3	1447	20	1.0E-2.12839E-153	74.1%	10	C:GO:0005792 C:GO:0005615 C:GO:0009986 F:GO:0005507 C:GO:0005886 F:GO:0048038 P:GO:0009308 F:GO:0008131 P:GO:0007155 C:GO:0016021	microsome;extracellular space;cell surface;copper ion binding;plasma membrane;quinone binding;amine metabolic process;amine oxidase activity;cell adhesion;integral to membrane	EC:1.4.3.4, EC:1.4.3.6,
BT044049	HM4_0669	ubiquitin protein ligase e3a	1290	20	1.0E-0.0	94.4%	8	C:GO:0043234 F:GO:0005515 P:GO:0006511 P:GO:0006512 F:GO:0004842 P:GO:0007420 C:GO:0005634 C:GO:0005829	protein complex;protein binding;ubiquitin-dependent protein catabolic process;ubiquitin cycle;ubiquitin-protein ligase activity;brain development;nucleus;cytosol	EC:6.3.2.19,
BT044050	HM4_0782	proactivator polypeptide precursor	1965	20	1.0E-9.48049E-134	62.35%	1	F:GO:0016787	hydrolase activity
BT044047	HM4_0808	dead (asp-glu-ala-asp) box polypeptide 21	2059	20	1.0E-0.0	86.4%	5	C:GO:0005730 F:GO:0004004 F:GO:0003723 F:GO:0005515 F:GO:0005524	nucleolus;ATP-dependent RNA helicase activity;RNA binding;protein binding;ATP binding
BT044048	HM4_1105	kiaa0913 protein	2376	20	1.0E-0.0	79.75%	1	F:GO:0046872	metal ion binding
BT044013	HM4_1122	chloride intracellular channel 5	1366	20	1.0E-6.89917E-74	92.3%	12	F:GO:0005247 C:GO:0005626 C:GO:0032420 P:GO:0050885 F:GO:0031404 P:GO:0006821 P:GO:0060088 F:GO:0005515 C:GO:0015629 P:GO:0007605 P:GO:0008104 C:GO:0016020	voltage-gated chloride channel activity;insoluble fraction;stereocilium;neuromuscular process controlling balance;chloride ion binding;chloride transport;auditory receptor cell stereocilium organization and biogenesis;protein binding;actin cytoskeleton;sensory perception of sound;protein localization;membrane
BT044045	HM4_1172	hypothetical loc559344	1710	20	1.0E-6.34438E-115	85.8%	5	C:GO:0016020 P:GO:0019538 F:GO:0005506 F:GO:0016702 F:GO:0016706	membrane;protein metabolic process;iron ion binding;oxidoreductase activity, acting on single donors with incorporation of molecular oxygen, incorporation of two atoms of oxygen;oxidoreductase activity, acting on paired donors, with incorporation or reduction of molecular oxygen, 2-oxoglutarate as one donor, and incorporation of one atom each of oxygen into both donors	EC:1.13.11, EC:1.14.11,
BT043996	HM4_1183	tcb1 transposase	2177	20	1.0E-5.26441E-48	59.3%	1	P:GO:0006259	DNA metabolic process
BT044046	HM4_1190	phosphohistidine phosphatase 1	647	20	1.0E-1.18762E-63	74.1%	3	P:GO:0016311 C:GO:0005829 F:GO:0008969	dephosphorylation;cytosol;phosphohistidine phosphatase activity
BT044015	HM4_1217	vacuolar protein sorting 29	1703	20	1.0E-1.23526E-94	80.2%	6	C:GO:0005768 P:GO:0006896 C:GO:0016020 F:GO:0008270 F:GO:0004647 P:GO:0015031	endosome;Golgi to vacuole transport;membrane;zinc ion binding;phosphoserine phosphatase activity;protein transport	EC:3.1.3.3,
BT043936	HM4_1385	bcl2 adenovirus e1b 19kda interacting protein 3-like	2338	20	1.0E-2.70911E-90	75.15%	12	P:GO:0008634 F:GO:0005521 P:GO:0006917 C:GO:0016021 P:GO:0045822 P:GO:0001947 F:GO:0046982 C:GO:0005740 F:GO:0042803 C:GO:0005635 P:GO:0051607 C:GO:0005783	negative regulation of survival gene product expression;lamin binding;induction of apoptosis;integral to membrane;negative regulation of heart contraction;heart looping;protein heterodimerization activity;mitochondrial envelope;protein homodimerization activity;nuclear envelope;defense response to virus;endoplasmic reticulum
BT043937	HM4_1455	gtf2i repeat domain containing 1	1914	20	1.0E-2.56545E-152	65.65%	4	F:GO:0003705 F:GO:0005515 C:GO:0005634 P:GO:0006355	RNA polymerase II transcription factor activity, enhancer binding;protein binding;nucleus;regulation of transcription, DNA-dependent
BT043938	HM4_1724	elav-like 1 (hu antigen r)	1791	20	1.0E-1.43815E-149	84.5%	7	F:GO:0042802 P:GO:0048255 F:GO:0003723 P:GO:0007275 C:GO:0030529 C:GO:0005634 F:GO:0000166	identical protein binding;mRNA stabilization;RNA binding;multicellular organismal development;ribonucleoprotein complex;nucleus;nucleotide binding
BT043939	HM4_1821	novel krab box and zincc2h2 type domain containing protein	1422	20	1.0E-3.96634E-112	60.3%	1	C:GO:0005634	nucleus
BT043940	HM4_1948	proteasome26s6	1498	20	1.0E-0.0	97.9%	9	F:GO:0008233 F:GO:0016887 F:GO:0030674 P:GO:0006511 F:GO:0005524 C:GO:0000502 F:GO:0004866 C:GO:0005634 C:GO:0005829	peptidase activity;ATPase activity;protein binding, bridging;ubiquitin-dependent protein catabolic process;ATP binding;proteasome complex;endopeptidase inhibitor activity;nucleus;cytosol
BT043991	HM4_2042	transposase	1205	12	1.0E-1.75453E-38	70.58333333333333%	5	P:GO:0006313 F:GO:0004803 C:GO:0005634 F:GO:0003677 P:GO:0015074	transposition, DNA-mediated;transposase activity;nucleus;DNA binding;DNA integration
BT044007	HM4_2229	wilms tumor 1 associated protein	2790	20	1.0E-1.2748E-65	79.3%	5	P:GO:0008380 C:GO:0005654 P:GO:0007275 P:GO:0006397 P:GO:0007049	RNA splicing;nucleoplasm;multicellular organismal development;mRNA processing;cell cycle
BT043941	HM4_2250	chaperonin containingsubunit 3	1832	20	1.0E-0.0	93.25%	7	P:GO:0046671 C:GO:0005856 P:GO:0006457 C:GO:0005832 P:GO:0048048 F:GO:0005524 F:GO:0051082	negative regulation of retinal cell programmed cell death;cytoskeleton;protein folding;chaperonin-containing T-complex;embryonic eye morphogenesis;ATP binding;unfolded protein binding
BT043942	HM4_2381	gabareceptor-associated2	987	20	1.0E-1.62015E-89	98.7%	12	F:GO:0050811 F:GO:0008565 C:GO:0005856 C:GO:0000139 F:GO:0004872 P:GO:0006891 P:GO:0006508 F:GO:0005524 F:GO:0003779 F:GO:0048487 F:GO:0004252 P:GO:0006886	GABA receptor binding;protein transporter activity;cytoskeleton;Golgi membrane;receptor activity;intra-Golgi vesicle-mediated transport;proteolysis;ATP binding;actin binding;beta-tubulin binding;serine-type endopeptidase activity;intracellular protein transport	EC:3.4.21,
BT043943	HM4_2430	dead (asp-glu-ala-asp) box polypeptide 55	2148	20	1.0E-0.0	86.4%	3	F:GO:0003723 F:GO:0005524 F:GO:0008026	RNA binding;ATP binding;ATP-dependent helicase activity
BT044011	HM4_2552	cytochrome b	1132	20	1.0E-0.0	96.55%	6	F:GO:0016491 F:GO:0005506 P:GO:0006118 P:GO:0006810 C:GO:0016021 C:GO:0005746	oxidoreductase activity;iron ion binding;electron transport;transport;integral to membrane;mitochondrial respiratory chain
BT044055	HM4_2581	elongation factor 1 gamma	1572	20	1.0E-5.11511E-148	79.35%	3	F:GO:0003746 C:GO:0005853 P:GO:0006414	translation elongation factor activity;eukaryotic translation elongation factor 1 complex;translational elongation
BT043944	HM4_2588	mitochondrial ribosomal protein s28	707	20	1.0E-8.36383E-104	77.2%	1	C:GO:0005763	mitochondrial small ribosomal subunit
BT043945	HM4_2591	aldo-keto reductase familymember a2 (aflatoxin aldehyde reductase)	1407	20	1.0E-0.0	84.5%	6	P:GO:0005975 C:GO:0005794 F:GO:0009055 C:GO:0005739 P:GO:0006081 F:GO:0004032	carbohydrate metabolic process;Golgi apparatus;electron carrier activity;mitochondrion;aldehyde metabolic process;aldehyde reductase activity	EC:1.1.1.21,
BT044020	HM4_2609	sec61 alpha 1 subunit	2198	20	1.0E-8.21487E-166	98.6%	5	P:GO:0065002 C:GO:0005789 F:GO:0015450 C:GO:0005579 P:GO:0009306	intracellular protein transport across a membrane;endoplasmic reticulum membrane;P-P-bond-hydrolysis-driven protein transmembrane transporter activity;membrane attack complex;protein secretion
BT043983	HM4_2706	v-set domain containing t cell activation inhibitor 1	1322	20	1.0E-0.0	53.6%	5	F:GO:0003674 C:GO:0016021 C:GO:0016020 P:GO:0008150 C:GO:0005575		-
BT043988	HM4_2802	barrier to autointegration factor 1	699	20	1.0E-1.79515E-50	75.1%	5	P:GO:0050792 F:GO:0003677 P:GO:0019047 C:GO:0043229 P:GO:0009615	regulation of viral reproduction;DNA binding;provirus integration;intracellular organelle;response to virus
BT043947	HM4_2821	muscle-derived protein 77	2561	20	1.0E-0.0	71.8%	1	C:GO:0005737	cytoplasm
BT043948	HM4_2863	actinin alpha 3	1788	20	1.0E-0.0	92.0%	2	F:GO:0003779 F:GO:0005509	actin binding;calcium ion binding
BT044056	HM4_2934	integrin beta 1 binding protein 3	1569	20	1.0E-8.62673E-63	79.75%	4	F:GO:0016773 P:GO:0007229 F:GO:0005515 F:GO:0005524	phosphotransferase activity, alcohol group as acceptor;integrin-mediated signaling pathway;protein binding;ATP binding	EC:2.7.1,
BT043949	HM4_3022	oxr1 protein	2430	20	1.0E-2.90624E-127	89.3%	4	C:GO:0005730 P:GO:0006979 P:GO:0016998 C:GO:0005739	nucleolus;response to oxidative stress;cell wall catabolic process;mitochondrion
BT043950	HM4_3055	proline dehydrogenase 1	2755	20	1.0E-0.0	81.4%	5	P:GO:0008631 F:GO:0004657 P:GO:0006537 C:GO:0005759 P:GO:0006562	induction of apoptosis by oxidative stress;proline dehydrogenase activity;glutamate biosynthetic process;mitochondrial matrix;proline catabolic process	EC:1.5.99.8,
BT043951	HM4_3104	ash2 (or homeotic)-like	2963	20	1.0E-0.0	88.1%	8	P:GO:0030097 C:GO:0035097 F:GO:0030528 F:GO:0003677 F:GO:0005515 F:GO:0008270 P:GO:0006366 P:GO:0006355	hemopoiesis;histone methyltransferase complex;transcription regulator activity;DNA binding;protein binding;zinc ion binding;transcription from RNA polymerase II promoter;regulation of transcription, DNA-dependent
BT043952	HM4_3128	proteasome26s1	1479	20	1.0E-0.0	98.1%	8	F:GO:0008233 F:GO:0016887 F:GO:0005515 P:GO:0030163 F:GO:0005524 C:GO:0000502 C:GO:0005634 C:GO:0005829	peptidase activity;ATPase activity;protein binding;protein catabolic process;ATP binding;proteasome complex;nucleus;cytosol
BT043953	HM4_3132	eef1a2 binding protein	4047	20	1.0E-0.0	61.2%	2	F:GO:0003674 P:GO:0008150		-
BT043954	HM4_3602	smtn protein	1196	20	1.0E-6.86497E-128	75.65%	2	C:GO:0005856 F:GO:0005198	cytoskeleton;structural molecule activity
BT043955	HM4_3932	proteasome 26s non-atpase subunit 4	1435	20	1.0E-0.0	91.85%	4	C:GO:0005829 C:GO:0000502 P:GO:0042044 F:GO:0005515	cytosol;proteasome complex;fluid transport;protein binding
BT043956	HM4_3995	transposase	1131	20	1.0E-2.15605E-124	68.45%	5	P:GO:0006313 F:GO:0004803 C:GO:0005634 F:GO:0003677 P:GO:0015074	transposition, DNA-mediated;transposase activity;nucleus;DNA binding;DNA integration
BT043957	HM5_0548	amr structure of human dna ligase iiialpha brct domain	1244	20	1.0E-7.91163E-74	67.1%	7	P:GO:0007049 C:GO:0005622 F:GO:0046872 F:GO:0016874 F:GO:0000166 P:GO:0033151 P:GO:0006974	cell cycle;intracellular;metal ion binding;ligase activity;nucleotide binding;V(D)J recombination;response to DNA damage stimulus
BT044016	HM5_0578	selenoprotein t	1854	20	1.0E-1.51822E-93	78.65%	5	P:GO:0001514 F:GO:0008430 P:GO:0045454 C:GO:0005786 P:GO:0009968	selenocysteine incorporation;selenium binding;cell redox homeostasis;signal recognition particle, endoplasmic reticulum targeting;negative regulation of signal transduction	EC:3.6.5.4,
BT044017	HM5_0593	ribosomal protein l3	1329	20	1.0E-2.08158E-160	95.65%	3	C:GO:0005840 F:GO:0003735 P:GO:0006412	ribosome;structural constituent of ribosome;translation	EC:3.6.5.3,
BT043958	HM5_0636	heterogeneous nuclear ribonucleoprotein a b	1990	20	1.0E-8.30327E-69	78.35%	3	F:GO:0003676 F:GO:0005515 F:GO:0000166	nucleic acid binding;protein binding;nucleotide binding
BT043959	HM5_0638	ribosomal protein s9	636	20	1.0E-1.53482E-92	98.45%	5	F:GO:0003735 F:GO:0005515 C:GO:0022627 P:GO:0006412 F:GO:0019843	structural constituent of ribosome;protein binding;cytosolic small ribosomal subunit;translation;rRNA binding	EC:3.6.5.3,
BT043979	HM5_0641	hepatocellular carcinoma-associated antigenisoform cra_a	809	20	1.0E-5.04813E-55	79.5%	1	C:GO:0005579	membrane attack complex
BT044004	HM5_0709	acidic (leucine-rich) nuclear phosphoprotein 32member b	1372	20	1.0E-3.96063E-53	96.55%	5	P:GO:0006913 C:GO:0005783 C:GO:0048471 C:GO:0005634 F:GO:0005515	nucleocytoplasmic transport;endoplasmic reticulum;perinuclear region of cytoplasm;nucleus;protein binding
BT043960	HM5_0718	atph+mitochondrial f1beta polypeptide	1660	20	1.0E-0.0	96.15%	9	F:GO:0008553 F:GO:0046933 C:GO:0016021 P:GO:0015986 F:GO:0046872 F:GO:0005524 F:GO:0005515 C:GO:0005754 F:GO:0046961	hydrogen-exporting ATPase activity, phosphorylative mechanism;hydrogen ion transporting ATP synthase activity, rotational mechanism;integral to membrane;ATP synthesis coupled proton transport;metal ion binding;ATP binding;protein binding;mitochondrial proton-transporting ATP synthase, catalytic core;hydrogen ion transporting ATPase activity, rotational mechanism	EC:3.6.3.6, EC:3.6.3.14,
BT043961	HM5_0791	eukaryotic translation elongation factor 1 gamma	1929	20	1.0E-0.0	87.35%	4	F:GO:0003746 C:GO:0005853 F:GO:0005515 P:GO:0006414	translation elongation factor activity;eukaryotic translation elongation factor 1 complex;protein binding;translational elongation
BT043962	HM5_0802	homologue of sarcophagaproteinase	1640	20	1.0E-0.0	70.65%	4	P:GO:0006508 C:GO:0005811 F:GO:0004866 F:GO:0004197	proteolysis;lipid particle;endopeptidase inhibitor activity;cysteine-type endopeptidase activity	EC:3.4.22,
BT043963	HM5_0922	ribosomal protein s17	726	20	1.0E-2.6745E-68	98.85%	4	F:GO:0003735 F:GO:0003723 C:GO:0022627 P:GO:0006412	structural constituent of ribosome;RNA binding;cytosolic small ribosomal subunit;translation	EC:3.6.5.3,
BT044018	HM5_1032	eukaryotic translation termination factor 1	1863	20	1.0E-0.0	94.85%	6	C:GO:0005737 F:GO:0016149 F:GO:0003723 F:GO:0005515 P:GO:0006449 F:GO:0043022	cytoplasm;translation release factor activity, codon specific;RNA binding;protein binding;regulation of translational termination;ribosome binding
BT044019	HM5_1035	cold inducible rna binding protein variant 1	913	20	1.0E-9.3757E-41	88.0%	2	F:GO:0003676 F:GO:0000166	nucleic acid binding;nucleotide binding
BT043964	HM5_1038	hypothetical loc792613	1345	3	1.0E-1.26651E-88	82.66666666666667%	0			-
BT043965	HM5_1056	ribosomal protein s19	486	20	1.0E-2.47892E-72	94.0%	11	P:GO:0006412 F:GO:0003723 P:GO:0015669 C:GO:0005730 F:GO:0003735 P:GO:0051272 P:GO:0042254 C:GO:0022627 P:GO:0030218 P:GO:0009991 F:GO:0005515	translation;RNA binding;gas transport;nucleolus;structural constituent of ribosome;positive regulation of cell motility;ribosome biogenesis and assembly;cytosolic small ribosomal subunit;erythrocyte differentiation;response to extracellular stimulus;protein binding	EC:3.6.5.3,
BT043966	HM5_1178	myogenic factor 6	1016	20	1.0E-8.96848E-99	79.7%	5	P:GO:0006357 P:GO:0030154 F:GO:0003700 P:GO:0007519 C:GO:0005634	regulation of transcription from RNA polymerase II promoter;cell differentiation;transcription factor activity;skeletal muscle development;nucleus
BT043967	HM5_1320	myomesin 2	1659	20	1.0E-1.05829E-167	79.05%	5	F:GO:0005200 F:GO:0008307 C:GO:0005863 P:GO:0007517 P:GO:0006941	structural constituent of cytoskeleton;structural constituent of muscle;striated muscle thick filament;muscle development;striated muscle contraction
BT043968	HM5_1326	af4 fmr2member 3 isoform 2	1995	20	1.0E-1.1364E-150	77.45%	3	P:GO:0007275 P:GO:0006350 C:GO:0005634	multicellular organismal development;transcription;nucleus
BT043969	HM5_1489	ubiquitin-conjugating enzyme e2 variant 1	1318	20	1.0E-2.57011E-78	96.2%	14	P:GO:0006282 P:GO:0000209 P:GO:0006355 P:GO:0051246 P:GO:0043123 F:GO:0016563 P:GO:0030154 F:GO:0005515 P:GO:0051092 C:GO:0005737 F:GO:0019787 C:GO:0016020 C:GO:0031371 C:GO:0005634	regulation of DNA repair;protein polyubiquitination;regulation of transcription, DNA-dependent;regulation of protein metabolic process;positive regulation of I-kappaB kinase/NF-kappaB cascade;transcription activator activity;cell differentiation;protein binding;activation of NF-kappaB transcription factor;cytoplasm;small conjugating protein ligase activity;membrane;ubiquitin conjugating enzyme co…
BT043970	HM5_1530	frataxin	853	20	1.0E-6.67245E-131	78.8%	10	F:GO:0004428 P:GO:0006879 P:GO:0007268 F:GO:0009055 F:GO:0005381 P:GO:0016192 F:GO:0019899 P:GO:0050790 C:GO:0005739 F:GO:0016530	inositol or phosphatidylinositol kinase activity;cellular iron ion homeostasis;synaptic transmission;electron carrier activity;iron ion transmembrane transporter activity;vesicle-mediated transport;enzyme binding;regulation of catalytic activity;mitochondrion;metallochaperone activity
BT043976	HM5_1641	eef1a2 binding protein	587	20	1.0E-1.82407E-107	65.35%	2	F:GO:0003674 P:GO:0008150		-
BT043971	HM5_1820	nadh-ubiquinone oxidoreductase fe-s protein 7	797	20	1.0E-1.28004E-109	97.35%	10	P:GO:0006810 F:GO:0008137 C:GO:0005747 C:GO:0005615 F:GO:0051539 P:GO:0006120 F:GO:0005515 P:GO:0032981 F:GO:0005506 P:GO:0006118	transport;NADH dehydrogenase (ubiquinone) activity;mitochondrial respiratory chain complex I;extracellular space;4 iron, 4 sulfur cluster binding;mitochondrial electron transport, NADH to ubiquinone;protein binding;mitochondrial respiratory chain complex I assembly;iron ion binding;electron transport	EC:1.6.5.3,
BT043984	HM5_1848	n-ethylmaleimide-sensitive factor attachmentbeta	2199	20	1.0E-6.15947E-129	78.7%	4	C:GO:0044444 F:GO:0019905 P:GO:0006810 C:GO:0043231	cytoplasmic part;syntaxin binding;transport;intracellular membrane-bounded organelle
BT043973	HM5_1850	taxilin beta	1808	20	1.0E-0.0	73.4%	1	C:GO:0005737	cytoplasm
BT043974	HM5_1865	rgd1561648 protein	1627	18	1.0E-2.15789E-149	61.166666666666664%	0			-
BT043977	HM5_1926	kruppel-like factor 11	1130	20	1.0E-9.18048E-119	82.55%	5	P:GO:0030097 F:GO:0003700 C:GO:0005634 F:GO:0008270 P:GO:0006355	hemopoiesis;transcription factor activity;nucleus;zinc ion binding;regulation of transcription, DNA-dependent
BT043978	HM5_1934	eukaryotic translation initiation factorsubunit h	1365	20	1.0E-3.82777E-149	94.85%	4	C:GO:0005852 F:GO:0005515 P:GO:0006446 F:GO:0003743	eukaryotic translation initiation factor 3 complex;protein binding;regulation of translational initiation;translation initiation factor activity
BT043992	HM5_1960	transposase	2730	20	1.0E-0.0	55.8%	5	F:GO:0004803 P:GO:0015074 P:GO:0006313 F:GO:0003677 C:GO:0005634		-
BT043981	HM5_2001	electron transferringalpha polypeptide	1334	20	1.0E-2.15116E-173	89.15%	5	C:GO:0017133 F:GO:0009055 P:GO:0006118 P:GO:0006810 F:GO:0050660	mitochondrial electron transfer flavoprotein complex;electron carrier activity;electron transport;transport;FAD binding
BT043999	HM5_2048	taxilin beta	1118	20	1.0E-2.50309E-169	76.35%	1	C:GO:0005737	cytoplasm
BT044053	HM5_2088	checkpoint suppressor 1	910	20	1.0E-5.98562E-72	65.6%	5	P:GO:0007049 F:GO:0008022 F:GO:0016564 F:GO:0003677 P:GO:0045892	cell cycle;protein C-terminus binding;transcription repressor activity;DNA binding;negative regulation of transcription, DNA-dependent
BT043982	HM5_2201	proteasomebeta type 5	1103	20	1.0E-2.72145E-152	82.85%	8	P:GO:0006979 C:GO:0005839 F:GO:0004263 F:GO:0005515 F:GO:0004298 P:GO:0043161 F:GO:0004866 C:GO:0005634	response to oxidative stress;proteasome core complex;chymotrypsin activity;protein binding;threonine endopeptidase activity;proteasomal ubiquitin-dependent protein catabolic process;endopeptidase inhibitor activity;nucleus	EC:3.4.21.1, EC:3.4.25,
BT043985	HM5_2453	nadh dehydrogenasealpha beta8kda	791	20	1.0E-1.35959E-79	79.65%	12	P:GO:0006810 F:GO:0031177 P:GO:0006633 F:GO:0008137 F:GO:0005509 C:GO:0005747 F:GO:0000036 P:GO:0006120 C:GO:0005759 F:GO:0005504 F:GO:0048037 P:GO:0006118	transport;phosphopantetheine binding;fatty acid biosynthetic process;NADH dehydrogenase (ubiquinone) activity;calcium ion binding;mitochondrial respiratory chain complex I;acyl carrier activity;mitochondrial electron transport, NADH to ubiquinone;mitochondrial matrix;fatty acid binding;cofactor binding;electron transport	EC:1.6.5.3,
BT043995	HM5_2507	nol1 nop2 sun domainmember 5	1543	20	1.0E-0.0	77.55%	1	F:GO:0016740	transferase activity
BT044008	HM5_2626	ubiquitin specific protease 28	1817	20	1.0E-0.0	77.95%	3	P:GO:0006511 F:GO:0004221 F:GO:0004197	ubiquitin-dependent protein catabolic process;ubiquitin thiolesterase activity;cysteine-type endopeptidase activity	EC:3.1.2.15, EC:3.4.22,
BT044003	HM5_2668	v-ets erythroblastosis virus e26 oncogene homolog 1	1381	20	1.0E-4.49008E-113	83.25%	10	P:GO:0001570 P:GO:0045944 C:GO:0005667 P:GO:0045648 P:GO:0003007 P:GO:0006916 F:GO:0043565 F:GO:0016563 F:GO:0005515 F:GO:0003700	vasculogenesis;positive regulation of transcription from RNA polymerase II promoter;transcription factor complex;positive regulation of erythrocyte differentiation;heart morphogenesis;anti-apoptosis;sequence-specific DNA binding;transcription activator activity;protein binding;transcription factor activity
BT043986	HM5_2728	ribosomal protein l22	450	20	1.0E-4.6782E-39	99.55%	6	F:GO:0008201 P:GO:0042254 F:GO:0003735 F:GO:0003723 C:GO:0022625 P:GO:0006412	heparin binding;ribosome biogenesis and assembly;structural constituent of ribosome;RNA binding;cytosolic large ribosomal subunit;translation	EC:3.6.5.3,
BT043989	HM5_2738	ribosomal protein l23a	526	20	1.0E-4.40494E-66	98.1%	6	F:GO:0003735 F:GO:0005515 C:GO:0022625 P:GO:0006412 F:GO:0019843 F:GO:0000166	structural constituent of ribosome;protein binding;cytosolic large ribosomal subunit;translation;rRNA binding;nucleotide binding	EC:3.6.5.3,
BT043990	HM5_2780	nascent polypeptide-associated complex alpha subunit	791	20	1.0E-1.10707E-97	89.3%	8	F:GO:0003713 F:GO:0003677 F:GO:0017025 C:GO:0005854 C:GO:0005634 P:GO:0006412 P:GO:0006355 P:GO:0015031	transcription coactivator activity;DNA binding;TATA-binding protein binding;nascent polypeptide-associated complex;nucleus;translation;regulation of transcription, DNA-dependent;protein transport	EC:3.6.5.3,
BT043993	HM5_2790	retinoid x receptor beta	3240	20	1.0E-0.0	88.8%	12	F:GO:0016439 F:GO:0008270 P:GO:0006829 F:GO:0016564 F:GO:0005496 F:GO:0043565 F:GO:0003700 P:GO:0031564 F:GO:0003707 P:GO:0045892 C:GO:0005634 F:GO:0004886	tRNA-pseudouridine synthase activity;zinc ion binding;zinc ion transport;transcription repressor activity;steroid binding;sequence-specific DNA binding;transcription factor activity;transcription antitermination;steroid hormone receptor activity;negative regulation of transcription, DNA-dependent;nucleus;retinoid-X receptor activity	EC:5.4.99.12,
BT043994	HM5_2828	methionyl aminopeptidase 2	2056	20	1.0E-0.0	97.25%	8	C:GO:0005737 F:GO:0050897 P:GO:0031365 F:GO:0004239 F:GO:0005515 P:GO:0016485 P:GO:0018206 P:GO:0006508	cytoplasm;cobalt ion binding;N-terminal protein amino acid modification;methionyl aminopeptidase activity;protein binding;protein processing;peptidyl-methionine modification;proteolysis	EC:3.4.11.18,
BT043997	HM5_2854	nuclear factor of kappa light polypeptide gene enhancer in b-cellsalpha	1173	20	1.0E-4.45806E-172	73.5%	14	C:GO:0005829 P:GO:0031663 P:GO:0000060 P:GO:0032495 F:GO:0031625 F:GO:0051059 P:GO:0042994 F:GO:0008139 P:GO:0045638 P:GO:0042127 P:GO:0043330 P:GO:0045746 P:GO:0032496 C:GO:0005634	cytosol;lipopolysaccharide-mediated signaling pathway;protein import into nucleus, translocation;response to muramyl dipeptide;ubiquitin protein ligase binding;NF-kappaB binding;cytoplasmic sequestering of transcription factor;nuclear localization sequence binding;negative regulation of myeloid cell differentiation;regulation of cell proliferation;response to exogenous dsRNA;negative regulation o…
BT043998	HM5_2855	cox assembly mitochondrial protein homolog	1194	20	1.0E-5.21062E-43	81.35%	2	F:GO:0003674 C:GO:0005575		-
BT044001	HM5_2921	plectin 1	3244	20	1.0E-0.0	65.75%	3	C:GO:0044424 C:GO:0005886 F:GO:0008307	intracellular part;plasma membrane;structural constituent of muscle
BT044002	HM5_2982	far upstream elementbinding protein 3	2600	20	1.0E-1.11078E-132	70.65%	4	P:GO:0045944 F:GO:0003697 F:GO:0016563 C:GO:0005634	positive regulation of transcription from RNA polymerase II promoter;single-stranded DNA binding;transcription activator activity;nucleus
BT044005	HM5_2994	peptidylprolyl isomerase e (cyclophilin e)	1112	20	1.0E-4.12905E-140	91.5%	10	P:GO:0006457 P:GO:0008380 P:GO:0045449 C:GO:0005681 F:GO:0003723 F:GO:0005515 F:GO:0016018 P:GO:0006397 F:GO:0003755 F:GO:0000166	protein folding;RNA splicing;regulation of transcription;spliceosome;RNA binding;protein binding;cyclosporin A binding;mRNA processing;peptidyl-prolyl cis-trans isomerase activity;nucleotide binding	EC:5.2.1.8,
BT044006	HM5_3093	beactivity modulation of human branched-chain alpha- ketoacid dehydrogenase by an internal molecular switch	1684	20	1.0E-0.0	93.1%	12	F:GO:0003826 P:GO:0009083 C:GO:0005743 F:GO:0004802 F:GO:0003863 P:GO:0007584 F:GO:0032403 C:GO:0005615 P:GO:0051384 C:GO:0005947 F:GO:0016831 P:GO:0051591	alpha-ketoacid dehydrogenase activity;branched chain family amino acid catabolic process;mitochondrial inner membrane;transketolase activity;3-methyl-2-oxobutanoate dehydrogenase (2-methylpropanoyl-transferring) activity;response to nutrient;protein complex binding;extracellular space;response to glucocorticoid stimulus;mitochondrial alpha-ketoglutarate dehydrogenase complex;carboxy-lyase activit…	EC:2.2.1.1, EC:1.2.4.4, EC:4.1.1,
BT044009	HM5_3271	tumor protein p53 inducible nuclear protein 2	1319	20	1.0E-1.00599E-90	49.35%	1	C:GO:0005634		-
BT044012	HM6_0124	cytochrome c oxidase subunit ii	684	20	1.0E-6.18526E-101	97.05%	7	F:GO:0005507 F:GO:0020037 P:GO:0006118 P:GO:0006810 C:GO:0016021 F:GO:0004129 C:GO:0005746	copper ion binding;heme binding;electron transport;transport;integral to membrane;cytochrome-c oxidase activity;mitochondrial respiratory chain	EC:1.9.3.1,
BT043980	HM6_0133	sequestosome 1	926	20	1.0E-8.14262E-32	72.15%	17	F:GO:0019901 P:GO:0051291 C:GO:0005634 C:GO:0005768 F:GO:0042169 C:GO:0005737 F:GO:0005080 F:GO:0008270 F:GO:0043130 P:GO:0030154 C:GO:0005575 F:GO:0005515 P:GO:0043122 F:GO:0003712 F:GO:0046872 P:GO:0008150 P:GO:0006955		-
BT044010	HM6_0150	ribosomal protein l11	572	20	1.0E-3.1945E-98	97.65%	7	C:GO:0005730 F:GO:0003735 F:GO:0005515 P:GO:0006605 C:GO:0022625 P:GO:0006412 F:GO:0019843	nucleolus;structural constituent of ribosome;protein binding;protein targeting;cytosolic large ribosomal subunit;translation;rRNA binding	EC:3.6.5.3,
BT044021	HM6_0179	ribosomal proteinx-linked	853	20	1.0E-6.00705E-148	95.1%	8	P:GO:0042254 P:GO:0008283 F:GO:0003735 P:GO:0007275 P:GO:0051726 C:GO:0022627 P:GO:0006412 F:GO:0019843	ribosome biogenesis and assembly;cell proliferation;structural constituent of ribosome;multicellular organismal development;regulation of cell cycle;cytosolic small ribosomal subunit;translation;rRNA binding	EC:3.6.5.3,
BT044022	HM6_0238	interferon-inducible protein gig2	1576	20	1.0E-1.2515E-178	71.5%	0			-
BT044033	HM6_0243	n-6 adenine-specific dna methyltransferase 2	817	20	1.0E-5.6873E-92	80.7%	3	P:GO:0006306 F:GO:0008170 F:GO:0003677	DNA methylation;N-methyltransferase activity;DNA binding
BT044034	HM6_0286	protein disulfide isomerase familymember 3	1239	20	1.0E-2.09269E-159	83.8%	11	F:GO:0004629 F:GO:0003756 P:GO:0043065 P:GO:0006606 P:GO:0045454 P:GO:0006621 F:GO:0004197 C:GO:0042470 C:GO:0005788 F:GO:0005515 P:GO:0007165	phospholipase C activity;protein disulfide isomerase activity;positive regulation of apoptosis;protein import into nucleus;cell redox homeostasis;protein retention in ER;cysteine-type endopeptidase activity;melanosome;endoplasmic reticulum lumen;protein binding;signal transduction	EC:3.1.4.3, EC:5.3.4.1, EC:3.4.22,
BT043972	HM6_0323	sjchgc09650 protein	1138	2	1.0E-1.43611E-17	89.0%	0			-
BT044035	HM6_0367	mitochondrial atp synthase o subunit	728	20	1.0E-4.67734E-97	81.65%	5	F:GO:0046933 C:GO:0005739 P:GO:0015986 C:GO:0045263 F:GO:0046961	hydrogen ion transporting ATP synthase activity, rotational mechanism;mitochondrion;ATP synthesis coupled proton transport;proton-transporting ATP synthase complex, coupling factor F(o);hydrogen ion transporting ATPase activity, rotational mechanism	EC:3.6.3.14,
BT044036	HM6_0437	ribosomal protein l7a	837	20	1.0E-1.34522E-128	97.95%	4	C:GO:0005840 P:GO:0042254 F:GO:0003735 P:GO:0006412	ribosome;ribosome biogenesis and assembly;structural constituent of ribosome;translation	EC:3.6.5.3,
BT043975	HM6_0441	barrier to autointegration factor 1	573	20	1.0E-2.06115E-52	69.2%	5	P:GO:0050792 F:GO:0003677 P:GO:0019047 P:GO:0009615 C:GO:0044424	regulation of viral reproduction;DNA binding;provirus integration;response to virus;intracellular part
BT044037	HM6_0494	fructose-bisphosphate aldolase a	1115	20	1.0E-1.1686E-134	92.35%	2	P:GO:0006096 F:GO:0004332	glycolysis;fructose-bisphosphate aldolase activity	EC:4.1.2.13,
BT044032	HM6_0582	cytochrome c oxidase subunit 1	935	20	1.0E-2.43113E-116	97.0%	9	P:GO:0009060 F:GO:0005507 F:GO:0005506 F:GO:0020037 P:GO:0006118 P:GO:0006810 C:GO:0016021 F:GO:0004129 C:GO:0005746	aerobic respiration;copper ion binding;iron ion binding;heme binding;electron transport;transport;integral to membrane;cytochrome-c oxidase activity;mitochondrial respiratory chain	EC:1.9.3.1,
BT044038	HM6_0588	nadh dehydrogenase 1 alpha subcomplex 6	274	20	1.0E-1.6552E-28	91.65%	5	P:GO:0006979 P:GO:0006118 P:GO:0006810 C:GO:0005747 F:GO:0003954	response to oxidative stress;electron transport;transport;mitochondrial respiratory chain complex I;NADH dehydrogenase activity	EC:1.6.99.3,
BT044039	HM6_0617	ribosomal protein l13a	659	20	1.0E-5.35375E-91	95.05%	3	F:GO:0003735 C:GO:0015934 P:GO:0006412	structural constituent of ribosome;large ribosomal subunit;translation	EC:3.6.5.3,
BT043987	HM6_0625	thiamine triphosphatase	2490	20	1.0E-3.64222E-141	59.55%	17	P:GO:0003007 P:GO:0043056 F:GO:0005515 F:GO:0000166 P:GO:0055003 F:GO:0004672 P:GO:0045214 F:GO:0016787 P:GO:0006936 P:GO:0006796 C:GO:0031430 F:GO:0046872 P:GO:0044238 C:GO:0030018 F:GO:0005200 P:GO:0001701 P:GO:0007512	heart morphogenesis;forward locomotion;protein binding;nucleotide binding;cardiac myofibril assembly;protein kinase activity;sarcomere organization;hydrolase activity;muscle contraction;phosphate metabolic process;M band;metal ion binding;primary metabolic process;Z disc;structural constituent of cytoskeleton;in utero embryonic development;adult heart development
BT044000	HM6_0654	small inducible cytokine subfamilymember 1	1224	20	1.0E-8.60338E-116	84.75%	13	P:GO:0006412 P:GO:0001937 C:GO:0017101 P:GO:0007267 P:GO:0006954 P:GO:0016525 F:GO:0005125 C:GO:0005615 P:GO:0050900 F:GO:0043498 F:GO:0000049 F:GO:0042803 P:GO:0051607	translation;negative regulation of endothelial cell proliferation;aminoacyl-tRNA synthetase multienzyme complex;cell-cell signaling;inflammatory response;negative regulation of angiogenesis;cytokine activity;extracellular space;leukocyte migration;cell surface binding;tRNA binding;protein homodimerization activity;defense response to virus	EC:3.6.5.3,
BT044040	HM6_0666	zinc finger protein 180	920	20	1.0E-2.60594E-123	66.4%	1	F:GO:0005488	binding
BT044041	HM6_0740	novel proteinvertebrate nebulin	1978	20	1.0E-0.0	63.85%	2	F:GO:0003674 C:GO:0005575		-
BT044042	HM6_0751	apolipoprotein b mrna editingcatalytic polypeptide-like 2	1518	20	1.0E-3.19737E-107	73.15%	4	F:GO:0003723 P:GO:0016556 F:GO:0004126 F:GO:0008270	RNA binding;mRNA modification;cytidine deaminase activity;zinc ion binding	EC:3.5.4.5,
BT044043	HM6_0763	40s ribosomal protein s24	476	20	1.0E-3.1111E-51	98.45%	4	C:GO:0005840 F:GO:0003735 P:GO:0006412 F:GO:0000166	ribosome;structural constituent of ribosome;translation;nucleotide binding	EC:3.6.5.3,
BT044044	HM6_0775	ribosomal protein l18	631	20	1.0E-6.49715E-96	95.4%	4	F:GO:0003735 F:GO:0003723 C:GO:0022625 P:GO:0006412	structural constituent of ribosome;RNA binding;cytosolic large ribosomal subunit;translation	EC:3.6.5.3,
BT044023	HM6_0789	ribosomal protein l13a	659	20	1.0E-1.3583E-102	95.45%	3	F:GO:0003735 C:GO:0015934 P:GO:0006412	structural constituent of ribosome;large ribosomal subunit;translation	EC:3.6.5.3,
BT044024	HM6_0814	eef1a2 binding protein	1949	20	1.0E-0.0	56.05%	0			-
BT044025	HM6_0827	6-phosphofructo-2-kinase fructose--biphosphatase 4	1660	20	1.0E-0.0	81.25%	5	F:GO:0042802 F:GO:0004331 F:GO:0003873 P:GO:0006003 F:GO:0005524	identical protein binding;fructose-2,6-bisphosphate 2-phosphatase activity;6-phosphofructo-2-kinase activity;fructose 2,6-bisphosphate metabolic process;ATP binding	EC:3.1.3.46, EC:2.7.1.105,
BT044026	HM6_0837	interferon-inducible protein gig2	1407	20	1.0E-1.07839E-178	71.3%	0			-
BT044027	HM6_0854	ataxin 2-binding protein 1-like	2099	20	1.0E-9.56868E-132	80.75%	3	C:GO:0005634 F:GO:0000166 F:GO:0003723	nucleus;nucleotide binding;RNA binding
BT044028	HM6_0880	interferon-inducible protein gig1	1140	11	1.0E-4.31551E-132	56.27272727272727%	0			-
BT044029	HM6_0943	polybinding protein 2	1653	20	1.0E-5.76867E-57	90.3%	4	F:GO:0003723 C:GO:0030529 P:GO:0006396 C:GO:0005634	RNA binding;ribonucleoprotein complex;RNA processing;nucleus
BT044030	HM6_1037	wd repeat domain 4	1463	20	1.0E-0.0	65.6%	2	C:GO:0005615 C:GO:0005654	extracellular space;nucleoplasm
BT044031	HM6_1241	prdx3 protein	762	20	1.0E-1.11578E-99	94.3%	3	F:GO:0051920 C:GO:0005739 F:GO:0042802	peroxiredoxin activity;mitochondrion;identical protein binding	EC:1.11.1.15,
BT044014	HM6_1291	phospholipid hydroperoxide glutathione peroxidase	957	20	1.0E-8.77393E-101	83.75%	15	C:GO:0005829 P:GO:0006644 P:GO:0042744 C:GO:0005625 C:GO:0005743 F:GO:0004602 P:GO:0007283 P:GO:0006749 P:GO:0006325 F:GO:0043295 P:GO:0007275 C:GO:0005635 F:GO:0008430 P:GO:0050727 F:GO:0047066	cytosol;phospholipid metabolic process;hydrogen peroxide catabolic process;soluble fraction;mitochondrial inner membrane;glutathione peroxidase activity;spermatogenesis;glutathione metabolic process;establishment and/or maintenance of chromatin architecture;glutathione binding;multicellular organismal development;nuclear envelope;selenium binding;regulation of inflammatory response;phospholipid-h…	EC:1.11.1.9, EC:1.11.1.12,
