# Supplementary material for: Characterization of full-length sequenced cDNA inserts (FLIcs) from Atlantic salmon (Salmo salar)
Source: BMC Genomics. 2009 Oct 30;10:502. doi: 10.1186/1471-2164-10-502 (PMC2774873; doi:10.1186/1471-2164-10-502)
Supplement: Additional file 3 — Contains a table that shows the groups of putative paralogs including their GenBank accession numbers and sequence descriptions. [file 1471-2164-10-502-S3.xls]

## Sheet: Ark1
Additional file 3. Summary of cCDS FLIcs likely to be paralogs
The sequence similarity given for each of the 54 cases are the percentage of identical DNA sequence
when comparing sequences (both CDS and UTRs) within a group of transcripts likely to represent paralogs
The aa similarity is percentage of positives when the translated query from one transcript is compared
with the translated transcript from another putative paralog within the 54 small groups. This comparison is between the translated
coding sequences in the two transcripts.
No	Sequence description	Genbank Id's	Sequence similarity	aa similarity (positives)	No seq
1	fast myotomal muscle actin	BT043780-BT043781	0.987	1	2
2	adenylosuccinate synthase like 1	BT043782-BT043783	0.79	0.89	2
3	adenylate kinase 1	BT043784-BT043785	0.907	0.98	2
4	aldolase a	BT043786-BT043789	0.88	0.99	4
5	ATP synthase, H+ transp,mitoch F0 complex, subunit c-2	BT043791-BT043792	0.87	0.97	2
6	basic transcription factor 3	BT043793-BT043794	0.84	0.93	2
7	calmodulin variant 1	BT043795-BT043796	0.84	0.95	2
8	creatine kinase	BT043798, BT043802	0.94	0.99	2
9	creatin kinase a muscle	BT043799-BT043801	0.92	0.99	3
10	endothelial differentiation-related factor 1	BT043805-BT043806	0.78	0.94	2
11	eukaryotic translation initiation factor 5a	BT043812-BT043814	83-90%	89-96%	3
12	eukaryotic translation initiation factor 4e binding protein 2	BT043810-BT043811	0.74	0.98	2
13	enolase beta muscle	BT043815-BT043817	0.92	0.99	3
14	ferritin heavy chain	BT043818-BT043820	0.85	0.98	3
15	glyceraldehyde-3-phosphate dehydrogenase	BT043821-BT043826	0.94	1	6
16	H1 histone family member 0	BT043829-BT043830	0.91	0.94	2
17	isocitrate dehydrogenase 2 (nadp+)mitochondrial	BT043831-BT043832	0.89	0.98	2
18	malate dehydrogenase 2 NAD	BT043833-BT043834	0.88	0.99	2
19	myosin light chain 2	BT043835-BT043837	0.97	1	3
20	myosin, light polypeptide 9, like	BT043838-BT043839	0.82	1	2
21	myosin light chain 3	BT043841-BT043843	0.97	0.99	3
22	phosducin-like 3	BT043846-BT043847	0.86	0.99	2
23	phosphoglycerate mutase 2	BT043848-BT043849	0.9	0.98	2
24	pyruvate kinase	BT043850-BT043851	0.95	0.99	2
25	proteasome subunit alpha type 6	BT043852-BT043853	0.78	0.97	2
26	proteasome subunit alpha type 7	BT043854-BT043855	0.85	0.98	2
27	proteasome (prosome, macropain) 26S subunit, non-ATPase, 13	BT043856-BT043857	0.98	1	2
28	proteasome (prosome, macropain) 26S subunit, non ATPase, 3	BT043858-BT043859	0.95	0.99	2
29	ribosomal protein l10a	BT043860-BT043861	0.94	1	2
30	ribosomal protein l15	BT043862-BT043863	0.975	1	2
31	ribosomal protein l21	BT043864-BT043865	0.94	1	2
32	ribosomal protein l36a	BT043868-BT043870	81-94%%	98-100%%	3
33	ribosomal protein l37a	BT043871-BT043872	0.97	0.99	2
34	fast myotomal muscle actin	BT043779, BT043781	0.94	0.99	2
35	ribosomal protein l8	BT043875-BT043876	0.93	1	2
36	ribosomal protein p2	BT043878-BT043879	0.86	0.92	2
37	ribosomal protein s14	BT043880-BT043881	0.93	1	2
38	ribosomal protein s23	BT043884-BT043885	0.92	1	2
39	ribosomal protein s27	BT043888-BT043889, BT043891-BT043892	78-87%	86-98%	4
40	ribosomal protein s3	BT043893-BT043894	0.78	0.97	2
41	ribosomal protein s5	BT043895-BT043896	0.9	1	2
42	ribosomal protein s6	BT043897-BT043898	0.95	0.99	2
43	solute carrier family 25 alpha, member 5	BT043899-BT043900	0.79	0.93	2
44	transmembrane protein 38a	BT043901-BT043902	0.89	0.95	2
45	fast myotomal muscle troponin-t	BT043903-BT043905	90-98%	96-98%	3
46	tubulin, alpha 8 like	BT043910-BT043911	0.83	0.99	2
47	ubiquitin a-52 residue ribosomal protein fusion product 1	BT043912-BT043913	0.86	0.94	2
48	voltage-dependent anion channel 2	BT043915-BT043916	0.9	0.96	2
49	y box binding protein 1	BT043917-BT043918	0.89	0.95	2
50	zinc finger protein 9	BT043919-BT043920	0.87	0.98	2
51	myosin light chain 1	BT043921, BT043840	0.85	0.99	2
52	slow myosin light chain 1	BT043922-BT043923	0.85	0.98	2
53	60s acidic ribosomal protein p1	BT043929-BT043930	0.89	0.97	2
54	proteasome 26s non-atpase subunit 7	BT043933-BT043934	0.88	0.99	2
